# Supplementary material for: Impact of non-cardiovascular comorbidities on the quality of life of patients with chronic heart failure: a scoping review
Source: Health Qual Life Outcomes. 2020 Oct 7;18:329. doi: 10.1186/s12955-020-01566-y (PMC7542693; doi:10.1186/s12955-020-01566-y)
Supplement: Supplementary file 4 — Additional file 4: List of included and excluded studies. Detailed list of included and excluded studies by title and/or abstract and full-text records with reasons for exclusion. [file 12955_2020_1566_MOESM4_ESM.xlsx]

## Sheet: Hoja1
ID	ID	Reference	Title and/or abstract records	Reason for exclusion	Full-text records	Reason for exclusion	Studies included in synthesis
1	1	Sillen MJH, Speksnijder CM, Eterman RMA, Janssen PP, Wagers SS, Wouters EFM, et al. Effects of neuromuscular electrical stimulation of muscles of ambulation in patients with chronic heart failure or COPD: A systematic review of the english-language literature. Chest. 2009;136(1):44-61.	Excluded	Year of publication	NA	NA	Excluded
1	2	2013 SYR Accepted Poster Abstracts. International journal of yoga therapy. 2013;23 Suppl:32-53.	Excluded	Conference	NA	NA	Excluded
2	3	Singapore Health and Biomedical Congress, SHBC 2013. Annals of the Academy of Medicine Singapore. 2013;42:S1.	Excluded	Conference	NA	NA	Excluded
3	4	CAMSTRAND Conference 2016 Abstracts. European Journal of Integrative Medicine. 2016;8(4).	Excluded	Conference	NA	NA	Excluded
4	5	Abstracts of the 10th International Conference on Cachexia, Sarcopenia and Muscle Wasting, Part 2. Journal of Cachexia, Sarcopenia and Muscle. 2018;9(1).	Excluded	Conference	NA	NA	Excluded
5	6	Abshire MA, Himmelfarb CD. Depression, fatigue and sleep quality are associated with quality of life among patients with left ventricular assist device. Journal of cardiac failure. 2016;22:S7.	Excluded	Conference	NA	NA	Excluded
6	7	Abshirel M, Wu HS, Casida SJ. Depression is a major predictor of quality of life in adults supported by a left ventricular assist device. Circulation. 2016;134.	Excluded	Conference	NA	NA	Excluded
7	8	Ambardekar AV, Thibodeau J, DeVore A, Kittleson M, Forde-McLean R, Palardy M, et al. Slow gait speed linked to more severe disease but not with early events in ambulatory advanced heart failure: Results from the medical arm of mechanically assisted circulatory support (MEDAMACS) registry. Journal of Heart and Lung Transplantation. 2017;36(4):S179.	Excluded	Conference	NA	NA	Excluded
8	9	Ambardekar V, Kittleson M, Palardy M, Mountis M, Forde-McLean R, DeVore A, et al. Advanced therapy utilization and survival in ambulatory patients with advanced heart failure: Results from the medical arm of mechanically assisted circulatory support (MEDAMACS) registry. Journal of Heart and Lung Transplantation. 2017;36(4):S193.	Excluded	Conference	NA	NA	Excluded
9	10	Andreae C, Stromberg A, Arestedt K. Predictors for appetite among patients with chronic heart failure. European journal of heart failure. 2013;12:S31.	Excluded	Conference	NA	NA	Excluded
10	11	Anne Ankerstjerne Rasmussen AA, Wiggers H, Berg SK, Rasmussen TB, Borregaard B, Thrysoee L, et al. Patient-reported outcomes in patients with heart failure-associated with demographics? European journal of heart failure. 2018;20:570.	Excluded	Conference	NA	NA	Excluded
11	12	Arenja N, Potocki M, Ziller R, Mosimann T, Heinisch C, Stelzig C, et al. Differences in general health status and functional capacity in patient with chronic heart failure and chronic obstructive pulmonary disease after one-year of hospital discharge. European heart journal. 2012;33:337-8.	Excluded	Conference	NA	NA	Excluded
12	13	Arestedt K, Stromberg A, Jaarsma T, Ohlen J, Henriksson A. Palliative care needs in terms of signs, symptoms and health related quality of life (HRQoL) among patients with advanced chronic heart failure. European Journal of Cardiovascular Nursing. 2014;13:S1-S2.	Excluded	Conference	NA	NA	Excluded
13	14	Arestedt K, Strömberg A, Jaarsma T, Öhlén J, Henriksson A. Palliative care needs in terms of signs, symptoms and health related quality of life (HRQOL) among patients with advanced chronic heart failure. Palliative Medicine. 2014;28(6):697.	Excluded	Conference	NA	NA	Excluded
14	15	Astrup A, Mikkelsen MG, Hørup Larsen SM, Geiker NRW, Sørensen LB, Andersen M, et al. Improvements in functional status in heart failure patients by diet-induced weight loss. Obesity Facts. 2012;5:222.	Excluded	Conference	NA	NA	Excluded
15	16	Baert A, Pardaens S, De Smedt D, De Bacquer D, Clays E. Sexual activity in patients with heart failure. Journal of Sexual Medicine. 2017;14(5):e341-e2.	Excluded	Conference	NA	NA	Excluded
16	17	Bakhshian R, Farahani MM, Bagherzadeh A. Evaluation the response to cardiac resynchronization. American Journal of Cardiology. 2017;119(8):e8.	Excluded	Conference	NA	NA	Excluded
17	18	Barbier P, Agalbato C, Viscone I, Guglielmo M, Savioli G. Effects of an extensive echocardiographic biventricular pacemaker optimization protocol on the rate of non-responders after cardiac resynchronization therapy. European heart journal cardiovascular Imaging. 2017;18:iii134-iii5.	Excluded	Conference	NA	NA	Excluded
18	19	Barnes H, Brown Z, Burns A, Williams T. PDE-5 inhibitors for pulmonary hypertension due to left heart disease: Potential benefit? Pulmonary Circulation. 2018;8(2):3.	Excluded	Conference	NA	NA	Excluded
19	20	Bastien N, Haddad H, Bergeron S, Ignaszewski A, Searles G. The parasail study: Patient reported outcomes from the Canadian real world experience use of sacubitril/valsartan in patients with heart failure and reduced ejection fraction. Canadian Journal of Cardiology. 2017;33(10):S162-S3.	Excluded	Conference	NA	NA	Excluded
20	21	Behar JM, James S, Betts TR, Sieniewicz B, Turley A, Webster D, et al. A multi centre UK experience with optimal site implantation of a wireless intracardiac LV endocardial electrode (WiCS-LV) for delivery of cardiac resynchronisation therapy. Europace : European pacing, arrhythmias, and cardiac electrophysiology : journal of the working groups on cardiac pacing, arrhythmias, and cardiac cellular…	Excluded	Conference	NA	NA	Excluded
21	22	Blieden M, Szatkowski A, Cheng L, Gandra SR. A systematic review comparing studies of cardiovascular event utilities by geographic region. Value in Health. 2016;19(7):A869.	Excluded	Conference	NA	NA	Excluded
22	23	Blieden M, Szatkowski A, Cheng L, Paoli CJ, Gandra SR. How do utilities vary for cardiovascular events? A systematic review. Value in Health. 2016;19(3):A51.	Excluded	Conference	NA	NA	Excluded
23	24	Bottio T, Bejko J, Ocagli H, Carrozzini M, Pagnin C, Tarzia V, et al. Sleep and life quality with left ventricle assist devices or transplanted heart: Results from a multi-center observational study. Journal of Heart and Lung Transplantation. 2018;37(4):S294.	Excluded	Conference	NA	NA	Excluded
24	25	Braam LA, Bushnell DM, Martin ML, Pierson RF. Systematic review of patient-reported outcome measures used to assess symptoms associated with heart failure. Quality of Life Research. 2015;24(1):78-9.	Excluded	Conference	NA	NA	Excluded
25	26	Brambatti M, Guerra F, Urbinati A, Matassini MV, Barbarossa A, Cipolletta L, et al. Effectiveness of cardiac resynchronization therapy in elderly patients: The same benefits for an increasing population? European Journal of Heart Failure, Supplement. 2012;11:S200-S1.	Excluded	Conference	NA	NA	Excluded
26	27	Burch M, Nallagangula T, Lochlainn EN, Severin T, Thakur L, Jaecklin T, et al. Systematic literature review on the clinical economic humanistic and societal burden of heart failure in children and adolescents. Cardiology in the Young. 2017;27(4):S627.	Excluded	Conference	NA	NA	Excluded
27	28	Burkauskas J, Brozaitiene J, Kazukauskiene N, Fineberg NA, Mickuviene N. Cognitive functioning and health-related quality of life in coronary artery disease patients with heart failure: A longitudinal observational study. European Neuropsychopharmacology. 2016;26:S339.	Excluded	Conference	NA	NA	Excluded
28	29	Buttery A, Lowton K, Glaser K, Carr-White G. Cardiac rehabilitation for heart failure: A UK survey. European heart journal. 2011;32:385.	Excluded	Conference	NA	NA	Excluded
29	30	Calado F, Viriato D, Proenca CC, Lahoz R, Agrawal R, Cotton S, et al. Burden of chronic heart failure on caregivers: A multinational cross-sectional survey in real world setting. Value in Health. 2017;20(9):A623.	Excluded	Conference	NA	NA	Excluded
30	31	Cascino T, Lala A, Stehlik J, Palardy M, Pamboukian S, Kittleson M, et al. Association of comorbid conditions and quality of life in ambulatory heart failure patients: A report from REVIVAL. Journal of Heart and Lung Transplantation. 2018;37(4):S68.	Excluded	Conference	NA	NA	Excluded
31	32	Casida JM, Yang JJ, Craddock H, Combs P. Cognitive function: A significant predictor of quality of life in adults with an implantable ventricular assist device. Journal of Heart and Lung Transplantation. 2017;36(4):S209.	Excluded	Conference	NA	NA	Excluded
32	33	Cavusoglu Y, Ulus T, Akay MO, Morrad B, Karatutlu M, Moghanchizadeh H. Immunoadsorption therapy in a patient with idiopathic dilated cardiomyopathy and refractory heart failure who does not respond to optimal standard medical therapy. Transfusion and Apheresis Science. 2012;47:S44.	Excluded	Conference	NA	NA	Excluded
33	34	Cedars AM, Vanderpluym C, Koehl D, Cantor R, Kirklin JK. A multi-institutional study of mechanical circulatory support in adult congenital heart disease: Is this an effective therapy? Journal of Heart and Lung Transplantation. 2017;36(4):S195-S6.	Excluded	Conference	NA	NA	Excluded
34	35	Chair SY, Cheng L. The effectiveness of cardiac rehabilitation in patients with left ventricular assist devices (LVADs): A systematic review and meta-analysis. ASAIO Journal. 2018;64:70.	Excluded	Conference	NA	NA	Excluded
35	36	Cherian G, Duengen HD, Tahirovic E, Musial-Bright L, Inkrot S, Trippel T, et al. Health-related quality of life in patients with heart failure/risk factors of heart failure and renal dysfunction. European journal of heart failure. 2013;12:S173.	Excluded	Conference	NA	NA	Excluded
36	37	Cortez-Dias N, Carrilho-Ferreira P, Silva D, Goncalves S, Valente M, Marques P, et al. Left ventricular Tei index: Value in predicting response to cardiac resynchronization therapy. Europace : European pacing, arrhythmias, and cardiac electrophysiology : journal of the working groups on cardiac pacing, arrhythmias, and cardiac cellular electrophysiology of the European Society of Cardiology. 2011…	Excluded	Conference	NA	NA	Excluded
37	38	Cortez-Dias N, Silva D, Jorge C, Carrilho-Ferreira P, Silva Marques J, Goncalves S, et al. Tissue doppler evaluation of the right ventricular function: Value in predicting response to cardiac resynchronization therapy. Journal of cardiovascular electrophysiology. 2011;22:S147.	Excluded	Conference	NA	NA	Excluded
38	39	Cousin L, Lengacher C, Tofthagen C, Rodriguez C, Fradley M, Kip K. State of the science on heart rate variability among breast cancer survivors (BCS) receiving chemotherapy. Psycho-Oncology. 2017;26:67-8.	Excluded	Conference	NA	NA	Excluded
39	40	Cowger JA, Naka Y, Aaronson K, Horstmanshoff D, Gulati S, Rinde-Hoffman D, et al. Quality of life and functional capacity assessment in the multicenter study of maglev technology in patients undergoing mechanical circulatory support therapy with heartmate 3(momentum 3) pivotal trial. Journal of Heart and Lung Transplantation. 2017;36(4):S66-S7.	Excluded	Conference	NA	NA	Excluded
40	41	Cummings G, Reid C, Cummings G, Cooper S, Rowe BH, McLane P, et al. Descriptive results of the OPTIC Program of Research. Canadian Journal of Emergency Medicine. 2015;17:S25.	Excluded	Conference	NA	NA	Excluded
41	42	Damy T, Tamisier R, Pepin JL, Levy P, Morin L, D'Ortho M P, et al. Morbidity and mortality of chronic heart failure (CHF) patients with central sleep apnoea (CSA) treated by adaptive servoventilation (ASV): Interim results of FACE cohort study. European journal of heart failure. 2017;19:22-3.	Excluded	Conference	NA	NA	Excluded
42	43	Datla S, Hoye A, Johnson M. Effectiveness of palliative care in people with persistently symptomatic heart failure: A systematic review. European journal of heart failure. 2017;19:428.	Excluded	Conference	NA	NA	Excluded
43	44	Daugaard C, Neergaard MA, Vestergaard AHS, Nielsen MK, Johnsen SP. Geographical variation in planned end-of-life care in a taxfinanced healthcare system: A population-based study of patients with drug reimbursement due to terminal illness in Denmark. Palliative Medicine. 2018;32(1):172-3.	Excluded	Conference	NA	NA	Excluded
44	45	Davy JM, Tamisier R, D'Ortho MP, Levy P, Goutorbe F, Morin L, et al. Morbidity and mortality of chronic heart failure (CHF) patients with central sleep apnoea (CSA) treated by adaptive servoventilation (ASV): Interim results of FACE cohort study. European heart journal. 2017;38:810.	Excluded	Conference	NA	NA	Excluded
45	46	Dunn R, Sanchez-Reilly S, Coleman M. Hospital in home: An alternative to prolonged hospital care and reduction in hospital readmission rates in geriatric patients. Journal of the American Geriatrics Society. 2017;65:S17.	Excluded	Conference	NA	NA	Excluded
46	47	Duvinage A, Disque C, Stahrenberg R, Duengen HD, Hasenfuss G, Pieske B, et al. Changes of physical function (QoL) after 1-year-follow-up are independently associated with changes of MR-proADM in patients with preserved left ventricular function. European heart journal. 2012;33:1092.	Excluded	Conference	NA	NA	Excluded
47	48	Duvinage A, Disque C, Stahrenberg R, Duengen HD, Hasenfuss G, Pieske B, et al. Impact of MR-proADM at changes of physical function after 1-year follow-up in patients with and without diastolic dysfunction and diastolic heart failure. European Journal of Heart Failure, Supplement. 2012;11:S99.	Excluded	Conference	NA	NA	Excluded
48	49	Eduardo Pitthan E, Hirakata VN, Barbisan JN, Rodrigues CG. Prognostic value of NT-ProBNP/BNP ratio in patients with heart failure and reduced ejection fraction using sacubitril-valsartan: Systematic review and post hoc analysis of PARADIGM-HF Trial. European journal of heart failure. 2018;20:245.	Excluded	Conference	NA	NA	Excluded
49	50	Farrell CC. The impact of advanced nurse practitioners in the care of people with heart failure: A systematic review. European journal of heart failure. 2015;17:350.	Excluded	Conference	NA	NA	Excluded
50	51	Fitzsimons S, Troughton R, Gamble G, Pemberton C, Devlin G, Lund M, et al. High prevalence of iron deficiency in heart failure with preserved ejection fraction. Heart Lung and Circulation. 2015;24:S78.	Excluded	Conference	NA	NA	Excluded
51	52	Gallagher A, Lucas R, Cowie M. Does nyha class predict health-related quality of life? Heart (British Cardiac Society). 2018;104:A37.	Excluded	Conference	NA	NA	Excluded
52	53	García-Pérez L, Linertová R, Pinilla-Domínguez P, Dávila-Ramos M, Copca-Álvarez A, Ruiz-Hernández JJ, et al. Eq-5d utilities in patients hospitalised with heart failure in canary islands. Value in Health. 2012;15(7):A380.	Excluded	Conference	NA	NA	Excluded
53	54	Gass A, Lovett E, Georgakopoulos D, Antretter H, Ince H, Schlensak C, et al. Clinical experience in advanced HF patients implanted with an extra-aortic counterpulsation device (EACD). Journal of cardiac failure. 2016;22:S108.	Excluded	Conference	NA	NA	Excluded
54	55	Georgiou C, Lambrinou E. Anemia and health-related quality of life in patients with heart failure. European journal of heart failure. 2014;16:283-4.	Excluded	Conference	NA	NA	Excluded
55	56	Gielen V, Alexopoulos S, Hudson P, Mitchell S. Health state utilities in chronic heart failure in the UK: A systematic review. Value in Health. 2016;19(7):A657.	Excluded	Conference	NA	NA	Excluded
56	57	Giles L, Freeman CL, Field P, Osei-Assibey G, Sorstadius E, Kartman B. Health-related quality of life in heart failure: Findings from a systematic literature review. European journal of heart failure. 2018;20:238.	Excluded	Conference	NA	NA	Excluded
57	58	Guerra F, Palmisano P, Ammendola E, Ziacchi M, Pisano E, Dell'era G, et al. Physical activity measured by cardiac implanted devices predicts atrial fibrillation and patient outcomes. European heart journal. 2017;38:868-9.	Excluded	Conference	NA	NA	Excluded
58	59	Guimaraes T, Marques P, Menezes MN, Lima Da Silva G, Bernardes A, Francisco ARG, et al. Triple-site pacing cardiac resynchronization therapy in patients with permanent atrial fibrillation: Results from a prospective observational study. European heart journal. 2016;37:641-2.	Excluded	Conference	NA	NA	Excluded
59	60	Haddad H, Bergeron S, Ignaszewski A, Searles G, Bastien N. The PARASAIL study Patient reported outcomes from the Canadian real world experience use of sacubitril/valsartan in patients with heart failure and reduced ejection fraction. European journal of heart failure. 2017;19:34.	Excluded	Conference	NA	NA	Excluded
60	61	Hofmann I, Franzen O, Treede H, Schäfer U, Hausleiter J, Butter C, et al. Analysis of outcomes at 12 months by gender in the ACCESS-EUROPE Phase I Study. EuroIntervention. 2013;9:26.	Excluded	Conference	NA	NA	Excluded
61	62	Hozayen SM, Soliman AM, Nelson BJ, Hamel AV, Eckman PM. Preliminary assessment of the utility of Short Performance Physical Battery (SPPB) and ferrans and power's quality of life Questionnaire (QLI) in advanced heart failure patients. Value in Health. 2012;15(4):A127.	Excluded	Conference	NA	NA	Excluded
62	63	Iacopino S, Tomaselli C, Rebellato L, Capucci A, Infusino T, Ziacchi M, et al. Is Adaptive Cardiac Resynchronization Therapy impactful in patient activity? Insights from multicenter observational project. Europace : European pacing, arrhythmias, and cardiac electrophysiology : journal of the working groups on cardiac pacing, arrhythmias, and cardiac cellular electrophysiology of the European Soci…	Excluded	Conference	NA	NA	Excluded
63	64	Inkrot S, Tahirovic E, Lainscak M, Apostolovic S, Obradovic D, Tscholl V, et al. Differences in self-rated versus physician-rated global health in patients with heart failure. European Journal of Heart Failure, Supplement. 2012;11:S269.	Excluded	Conference	NA	NA	Excluded
64	65	Ishida H, Makaya M. Fatigue in patients with heart failure: Results from a systematic review. Journal of cardiac failure. 2017;23(10):S47.	Excluded	Conference	NA	NA	Excluded
65	66	Janssen D, Spruit M, Schols J, Wouters E. One-year stability of care dependency in patients with advanced COPD, chronic heart failure or chronic renal failure. European Respiratory Journal. 2013;42.	Excluded	Conference	NA	NA	Excluded
66	67	Janssen JA, Spruit MA, Schols JMGA, Wouters EFM. Advance care planning in older patients with progressive organ failure. European Geriatric Medicine. 2014;5:S6-S7.	Excluded	Conference	NA	NA	Excluded
67	68	Karavidas A, Farmakis D, Bistola V, Kitsiou A, Chatzieleftheriou C, Papadopoulos C, et al. Eplerenone titration in real-world heart failure patients: A multicenter survey. European journal of heart failure. 2018;20:89.	Excluded	Conference	NA	NA	Excluded
68	69	Karvounis H, Grammatikou V, Kallistratos E, Adamopoulos S. Effect of ivabradine on quality of life of Greek patients with chronic heart failure and left ventricular systolic dysfunction. The OPTIMIZE QOL study. European journal of heart failure. 2015;17:295.	Excluded	Conference	NA	NA	Excluded
69	70	Kavoliuniene A, Rumbinaite E, Mindaugas V. The role of cardiac resynchronization therapy in permanent atrial fibrillation patients: Current indications to treat heart failure. Cardiometry. 2015;2015(7):36-41.	Excluded	Conference	NA	NA	Excluded
70	71	Kearns S, Thohan V, Farr M, Rich J. Interim analysis of the interpret patient registry program of advanced heart failure patients treated with intravenous inotropes in the ambulatory setting. Journal of cardiac failure. 2016;22:S97.	Excluded	Conference	NA	NA	Excluded
71	72	Khariton Y, Nassif M, Thomas L, Fonarow G, Mi X, DeVore A, et al. Health status variations across practices in outpatients with heart failure: health status variations across practices in outpatients with heart failure: Insights from the champ-HF registry. Circulation: Cardiovascular Quality and Outcomes. 2018;11.	Excluded	Conference	NA	NA	Excluded
72	73	Khariton Y, Nassif M, Thomas L, Fonarow GC, Mi X, De Vore A, et al. Gender and socioeconomic disparities with health status in outpatients with heart failure: Insights from the CHAMPHF registry. Circulation. 2017;136.	Excluded	Conference	NA	NA	Excluded
73	74	Khushnood A, Armada AR, Reinhardt Z, Chila T, De Rita F, Hsia T, et al. Using heartware device in paediatric patients with left ventricular heart failure as bridge to transplantation provides improved outcomes and better quality of life: UK based experience. Journal of Heart and Lung Transplantation. 2018;37(4):S65-S6.	Excluded	Conference	NA	NA	Excluded
74	75	Khushnood A, Reinhardt Z, Armada AR, Chila T, De Rita F, Hsia TY, et al. Using heartware device in paediatric patients with left ventricular heart failure as bridge to transplantation provides improved outcomes and better quality of life-UK based experience. Cardiology in the Young. 2017;27(4):S630.	Excluded	Conference	NA	NA	Excluded
75	76	Kiepe MS, Keil T. Systematic review of the effects of dance therapy on mental and physical illnesses. European Journal of Integrative Medicine. 2010;2(4):260-1.	Excluded	Conference	NA	NA	Excluded
76	77	Kuck KH, Colombo A, Alferi O, Vahanian A, Baldus S, Nickenig G, et al. Multicenter trial of a transfemoral system for mitral valve annuloplasty: Up-to-2-year follow-up results. Journal of the American College of Cardiology. 2017;69(11):994.	Excluded	Conference	NA	NA	Excluded
77	78	Kuck KH, Maisano F, Alfieri O, Colombo A, Baldus S, Vahanian A, et al. Up to one-year follow-up results from a multicenter trial of a transfemoral system for mitral valve reconstruction. Journal of the American College of Cardiology. 2016;67(13):31.	Excluded	Conference	NA	NA	Excluded
78	79	Kuck KH, Nickenig G, Hammerstingl C, Vahanian A, Messika-Zeitoun D, Frerker C, et al. Up to 1-year follow-up results from a multi-centre trial of a novel percutaneous mitral annuloplasty system. European heart journal. 2016;37:229.	Excluded	Conference	NA	NA	Excluded
79	80	Kurichi JE, Ripley DC, Xie D, Kwong PL, Bates BE, Stineman M. Factors associated with home discharge following rehabilitation among male veterans with lower extremity amputation. Archives of physical medicine and rehabilitation. 2013;94(10):e62.	Excluded	Conference	NA	NA	Excluded
80	81	Kyriakou M, Kaloyirou F, Mantle R, Deaton C. Do heart failure management programmes improve outcomes for patients with heart failure with preserved ejection fraction? European Journal of Cardiovascular Nursing. 2018;17(1):20-1.	Excluded	Conference	NA	NA	Excluded
81	82	Lakatamitou I, Kalogirou F, Lambrinou E. Anemia and heart failure: A systematic review. European journal of heart failure. 2013;12:S83.	Excluded	Conference	NA	NA	Excluded
82	83	Lala A, Ambardekar A, Estep J, Stehlik J, Mountis M, Haas D, et al. Slower gait speed as a measure of frailty tracks with intermacs profiles, quality of life and predicted mortality in ambulatory patients with advanced heart failure: A report from the revival registry. Journal of Heart and Lung Transplantation. 2017;36(4):S178-S9.	Excluded	Conference	NA	NA	Excluded
83	84	Lanfear DE, Forde-McLean R, Haas D, Robinson S, Thibodeau J, Teuteberg J, et al. Race and baseline severity of heart failure in the registry evaluation for vital information on VADs in ambulatory life (REVIVAL). Journal of Heart and Lung Transplantation. 2018;37(4):S189.	Excluded	Conference	NA	NA	Excluded
84	85	Lee B, Kim E, Yang B, Kwon H. Health related quality of life among patients with heart failure in South Korea. Value in Health. 2016;19(7):A870.	Excluded	Conference	NA	NA	Excluded
85	86	Lee MMY, Petrie M, Rocchiccioli P, Simpson J, Jackson C, Brown A, et al. Non-invasive versus invasive management in patients with prior coronary artery bypass surgery with a non-st segment elevation acute coronary syndrome: Comparisons between the randomized controlled pilot trial and registry. Journal of the American College of Cardiology. 2018;71(11).	Excluded	Conference	NA	NA	Excluded
86	87	Leonard J, Neubeck L. Title: What education is provided to the heart failure patient in the rural setting: A. Global Heart. 2014;9(1):e273.	Excluded	Conference	NA	NA	Excluded
87	88	Lin SJ, Horton H, Biondi T, Carrillo J, Zhelezkov D, Ababneh A. Effects of an inspiratory muscle training plus walking program in individuals with heart failure-a preliminary report. Cardiopulmonary Physical Therapy Journal. 2016;27(1):31.	Excluded	Conference	NA	NA	Excluded
88	89	Luan L, Hu H, Li SC. Mapping Utility Scores from the Heartqol Queationnaire To EQ-5D. Value in Health. 2018;21:S99-S100.	Excluded	Conference	NA	NA	Excluded
89	90	Maisano F, Franzen O, Baldus S, Hausleiter J, Butter C, Schafer U, et al. Access Europe: A post market study of the mitraclip system for the treatment of significant mitral regurgitation (MR) in Europe: Analysis of outcomes at 6-months. Journal of the American College of Cardiology. 2012;59(13):E2001.	Excluded	Conference	NA	NA	Excluded
90	91	Mameli A, Porru M, Cianchetti E, Marongiu F. Patients with cardiovascular disease in Internal Medical division. Correlation with self-reported and performance based measures of functional ability. Italian Journal of Medicine. 2018;12(2):76.	Excluded	Conference	NA	NA	Excluded
91	92	Man LC, Ragupathi L, Mather P. Survival and implantable cardioverter-debrillator deactivation in end-stage congestive heart failure patients. Journal of cardiac failure. 2015;21(8):S119-S20.	Excluded	Conference	NA	NA	Excluded
92	93	Mantaka A, Tsoukali E, Fragaki M, Karmiris K, Viazis N, Mantzaris G, et al. Disease severity in patients with inflammatory bowel disease associated with cardiovascular diseases. Journal of Crohn's and Colitis. 2018;12:S521.	Excluded	Conference	NA	NA	Excluded
93	94	Maria Juana Oyanguren Artola MJ, Latorre Garcia P, Lekuona Goya I, Torcal Laguna J, Garcia Garrido LL, Nebot Margalef M, et al. Prevalence of depression and anxiety in “de novo” heart failure patients with reduced left ventricular ejection fraction and related factors. European journal of heart failure. 2017;19:309.	Excluded	Conference	NA	NA	Excluded
94	95	Marti B, Delgado J, Oliva J, Llano M, Pascual P, Comin J, et al. Quality of life in chronic symptomatic heart failure patients in Spain, insight from the inoescaro study. Value in Health. 2011;14(7):A386.	Excluded	Conference	NA	NA	Excluded
95	96	Marti B, Delgado J, Oliva J, Llano M, Pascual P, Comin J, et al. Quality of life in chronic symptomatic heart failure patients in Spain. Value in Health. 2010;13(7):A362-A3.	Excluded	Conference	NA	NA	Excluded
96	97	Marwick T, Kosmala W. Is optimization of cardiac resynchronization therapy in patients with heart failure worth the effort? A meta-analysis of effects on left ventricular function, exercise capacity and quality of life. Circulation. 2013;128(22).	Excluded	Conference	NA	NA	Excluded
97	98	Massardo T, Pereira J, Sáez CG, Aramburu I, Morris R, Brugère S, et al. Effect of resyncronization therapy on endothelial dysfunction and functional parameters in patients with chronic heart failure and left bundle branch block. European Journal of Nuclear Medicine and Molecular Imaging. 2017;44(2):S267-S8.	Excluded	Conference	NA	NA	Excluded
98	99	McIlvennan CK, Magid KH, Ambardekar AV, Thompson JS, Matlock DD, Allen LA. Clinical outcomes following continuous-flow left ventricular assist device: A systematic review. Circulation: Cardiovascular Quality and Outcomes. 2014;7.	Excluded	Conference	NA	NA	Excluded
99	100	Michela Barisone M, Bagnasco AB, Aleo G, Catania G, Zanini M, Bressan V, et al. Meta-synthesis of the invalidating factors that influence quality of life in patients with an implantable cardioverter defibrillator. European journal of heart failure. 2017;19:174.	Excluded	Conference	NA	NA	Excluded
100	101	Mohamed MA, Elsayed ME, Kiernan TJ. Prevalence and determinants of restless leg syndrome among heart failure patients. European heart journal. 2016;37:925.	Excluded	Conference	NA	NA	Excluded
101	102	Mohammed M, Moles R, Chen T. Evaluation of the impact of pharmaceutical care services on health related quality of life outcomes: A systematic review and meta-analysis. International Journal of Pharmacy Practice. 2016;24:47-8.	Excluded	Conference	NA	NA	Excluded
102	103	Morgan JM, Biffi M, Geller L, Ruffa F, Leclerq C, Tung S, et al. Safety and outcome of left ventricular endocardial pacing: The 12 months results of the alternate site cardiac resynchronization (ALSYNC) study. Europace : European pacing, arrhythmias, and cardiac electrophysiology : journal of the working groups on cardiac pacing, arrhythmias, and cardiac cellular electrophysiology of the European…	Excluded	Conference	NA	NA	Excluded
103	104	Murphy M, Ignea I, Hingum A, Barton J. The first application of a WiSE system in an Irish patient. Irish Journal of Medical Science. 2017;186(6):S272-S3.	Excluded	Conference	NA	NA	Excluded
104	105	Nunes AJ, Wiebe N, Chatterley P, MacArthur RG, Klarenbach SW. Systematic review of the cost-effectiveness of mechanical circulatory support. Canadian Journal of Cardiology. 2012;28(5):S176-S7.	Excluded	Conference	NA	NA	Excluded
105	106	Nyberg A, Lindström B, Wadell K. Evidence for single limb exercise in patients with COPD or chronic heart failure A systematic review. European Respiratory Journal. 2012;40.	Excluded	Conference	NA	NA	Excluded
106	107	Oetama S. Secondary insomnia in heart failure patients and its association with hypertension. European Heart Journal, Supplement. 2017;19:E32.	Excluded	Conference	NA	NA	Excluded
107	108	Oldenburg O, Wellmann B, Buchholz A, Bitter T, Fox H, Freiwald E, et al. Effects of adaptive servoventilation to treat central sleep apnea in heart failure patients with reduced ejection fraction on exercise capacity and mortality: the Bad Oeynhausen ASV Registry. European heart journal. 2017;38:1058.	Excluded	Conference	NA	NA	Excluded
108	109	Oldenburg O, Wellmann B, Buchholz A, Bitter T, Fox H, Horstkotte D, et al. No mortality effects of adaptive servoventilation therapy to treat central sleep apnea in heart failure patients with reduced ejection fraction. The bad oeynhausen ASV-registry. American Journal of Respiratory and Critical Care Medicine. 2017;195.	Excluded	Conference	NA	NA	Excluded
109	110	Oliveira P, Bastos M, Magalhães L, Sousa M, Valente J, Dias V. Quality of life related factors after intermediate care unit discharge. Intensive Care Medicine. 2013;39:S505.	Excluded	Conference	NA	NA	Excluded
110	111	Oudejans I, Hoes AW, Zuithoff NPA, Voors AA, Mosterd A. Drug treatment in the elderly with heart failure: Where is the evidence? European Journal of Heart Failure, Supplement. 2012;11:S208.	Excluded	Conference	NA	NA	Excluded
111	112	Ozcan Orscelik O, Sahin EE, Uyar H, Ozcan IT, Celik A. The association of iron deficiency in patients with different types of heart failure. European journal of heart failure. 2018;20:589-90.	Excluded	Conference	NA	NA	Excluded
112	113	Pacholewicz J, Hrapkowicz T, Zakliczynski M, Kubacki K, Maruszewski M, Religa G, et al. Use of a continuous-flow device in patients awaiting heart transplantation-first polish experiences with HeartWare®. Interactive Cardiovascular and Thoracic Surgery. 2010;10:S65.	Excluded	Conference	NA	NA	Excluded
113	114	Palardy M, McLean R, Pamboukian S, Kittleson MM, Warner Stevenson L, Shah P, et al. The revival registry of ambulatory advanced heart failure: Baseline characteristics. Journal of Heart and Lung Transplantation. 2017;36(4):S211.	Excluded	Conference	NA	NA	Excluded
114	115	Peix A, Massardo T, Karthikeyan G, Kalaivani M, Patel C, Pabon M, et al. Left ventricular dyssynchrony improvement as assessed by spect myocardial perfusion imaging predicts clinical outcomes in heart failure patients undergoing cardiac resyn-chronization therapy (CRT): A multi-national prospective trial. Journal of Nuclear Cardiology. 2018;25(4):1477-8.	Excluded	Conference	NA	NA	Excluded
115	116	Penn MS, Mendelsohn FO, Schaer GL, Farr M, Pastore JM, Aras R, et al. Non-viral gene therapy encoding stromal cell-derived factor-1 improves clinical parameters through 12 months in patients with ischemic class III heart failure. Circulation. 2012;126(21).	Excluded	Conference	NA	NA	Excluded
116	117	Pepin J, Tamisier R, Damy T, Goutorbe F, Palot A, Levy PA, et al. Morbidity and mortality of chronic heart failure (CHF) patients with central sleep apnoea (CSA) treated by adaptive servoventilation (ASV): Interim results of face cohort study. American Journal of Respiratory and Critical Care Medicine. 2018;197(MeetingAbstracts).	Excluded	Conference	NA	NA	Excluded
117	118	Pereira CMSB, Macêdo TLDS, dos Santos CT, Oliveira BP, Lopes LDS, Barboza LDDC, et al. Quantitative Overview of Interatrial and Interventricular Communication and Its Aspects. Global Heart. 2018;13(4):502.	Excluded	Conference	NA	NA	Excluded
118	119	Pereira VH, Fino P, Carvalho R, Canario-Almeida F. Psychosocial, cognitive and functional characterization of patients with advanced heart failure. European heart journal. 2017;38:107.	Excluded	Conference	NA	NA	Excluded
119	120	Porter I, Evans P, Valderas JM. Routine individualized PRO feedback for the management of patients with multimorbidity in primary care: A pilot study in General Practice in England. Quality of Life Research. 2016;25(1):11.	Excluded	Conference	NA	NA	Excluded
120	121	Porter I, Valderas JM. Development of a feedback form for routine clinical use of PROs in primary care for patients with multimorbidity. Quality of Life Research. 2015;24(1):181-2.	Excluded	Conference	NA	NA	Excluded
121	122	Porter I, Valderas JM. Use of PROs in clinical guidance for the management of chronic conditions in primary care in the United Kingdom. Quality of Life Research. 2015;24(1):75-6.	Excluded	Conference	NA	NA	Excluded
122	123	Poudel N, Kavookjian J, Scalese M. Motivational interviewing as a strategy to impact outcomes in patients with heart failure: A systematic review of the literature. Journal of the American Pharmacists Association. 2018;58(3):e16.	Excluded	Conference	NA	NA	Excluded
123	124	Ratanawongsa N, Barton J, Lyles C, Wu MY, Yelin E, Martinez D, et al. Safety net patient attitudes towards clinician EHR use: It's not just the amount that matters but how you use it. Journal of general internal medicine. 2016;31(2):S392-S3.	Excluded	Conference	NA	NA	Excluded
124	125	Rodrigues I, Abreu A, Oliveira M, Cunha PS, Lousinha A, Portugal G, et al. The impact of different CRT response criteria in outcomes. Europace : European pacing, arrhythmias, and cardiac electrophysiology : journal of the working groups on cardiac pacing, arrhythmias, and cardiac cellular electrophysiology of the European Society of Cardiology. 2016;18:i49.	Excluded	Conference	NA	NA	Excluded
125	126	Ronald Bakker R, Kok S, De Boer K. Sodium intake by patients with chronic heart failure in relation to hospitalisation for chronic heart failure. European journal of heart failure. 2016;18:401-2.	Excluded	Conference	NA	NA	Excluded
126	127	Ross HM, Richards L. Wearable devices can improve quality of life in chronic heart failure. Journal of cardiac failure. 2017;23(8):S9.	Excluded	Conference	NA	NA	Excluded
127	128	Rushton CA, Jones PW, Kadam UT. Comorbidity and prognosis in heart failure populations: A systematic review. European journal of heart failure. 2014;16:149.	Excluded	Conference	NA	NA	Excluded
128	129	Sadler S, Watson L, Crathorne L, Green C. Approaches to modelling the cost-effectiveness of interventions for heart failure: A systematic review. Value in Health. 2017;20(9):A746.	Excluded	Conference	NA	NA	Excluded
129	130	Schenkel EJ, Messina JC, Bodine A, McGinley JS, Wirth RJ, Mahmoud RA. Disease burden of chronic rhinosinusitis (CRS) is as severe as other serious chronic diseases. Journal of Allergy and Clinical Immunology. 2018;141(2):AB165.	Excluded	Conference	NA	NA	Excluded
130	131	Schjodt I, Sommer I, Bjerrum M. Adult patients living with heart failure and fatigue: A qualitative systematic review. European Journal of Cardiovascular Nursing. 2014;13:S29-S30.	Excluded	Conference	NA	NA	Excluded
131	132	Sen N, Tanwar S, Jain A. Role of Integrated approach of pharmacological plus non pharmacological therapy in severe chronic heart failure patients. European journal of heart failure. 2018;20:100.	Excluded	Conference	NA	NA	Excluded
132	133	Setoguchi S, Stevenson LW, Stewart GG, Bhatt DL, Epstein AE, Desai M, et al. Do ICDs prevent hip fractures or are physicians selecting appropriate candidates for ICDs? Circulation. 2013;128(22).	Excluded	Conference	NA	NA	Excluded
133	134	Shippee T, Shippee N, Mobley P, Fernstrom K, Britt H, Eckman P. Life course: Lay healthcare workers impact quality of life for heart failure patients. Journal of cardiac failure. 2016;22:S96.	Excluded	Conference	NA	NA	Excluded
134	135	Shukla P, Majumder B, Chatterjee PK, Kn S, Adhikary L, Sinha P, et al. Incidence of atrial fibrilation in post VVI pacemaker patients: A prospective observational study. Indian heart journal. 2018;70:S86.	Excluded	Conference	NA	NA	Excluded
135	136	Siebmanns S, Ulander M, Sandberg J, Johansson L, Johansson P, Broström A. “You can't always get what you want”-methodological challenges with an internet based CBT intervention for insomnia among patients with cardiovascular disease. Journal of Sleep Research. 2018;27:291.	Excluded	Conference	NA	NA	Excluded
136	137	Sofie Pardaens S, Baert A, De Smedt D, Pauwels N, Clays E. Predictive factors for mortality, hospitalisation and health-related quality of life in heart failure: A systematic literature search. European journal of preventive cardiology. 2017;24(1):S110.	Excluded	Conference	NA	NA	Excluded
137	138	Soltan A, Evans J, Pettit S. Identification and treatment of iron deficiency in advanced heart failure patients listed for heart transplantation. European journal of heart failure. 2017;19:249.	Excluded	Conference	NA	NA	Excluded
138	139	Stahl E, Smith A, Laskar R, Vega D, Nguyen D, Morris A, et al. Caretaker's expectations and roles in the decision to implant continue flow left ventricular assist devices. Journal of Heart and Lung Transplantation. 2015;34(4):S334.	Excluded	Conference	NA	NA	Excluded
139	140	Stahl E, Smith A, Laskar R, Vega D, Nguyen D, Morris A, et al. Patient expectations of continue flow left ventricular assist devices. Journal of Heart and Lung Transplantation. 2015;34(4):S335.	Excluded	Conference	NA	NA	Excluded
140	141	Starling RC, Estep JD, Horstmanshof DA, Milano CA, Selzman CH, Shah KB, et al. Risk assessment and comparative effectiveness of left ventricular assist device and medical management in ambulatory heart failure patients (ROADMAP)-2 year results. Journal of Heart and Lung Transplantation. 2016;35(4):S22.	Excluded	Conference	NA	NA	Excluded
141	142	Stojanovic I, Schneider JE. Cost-effectiveness analysis of myostrain in the early detection of heart failure patients. Value in Health. 2018;21:S216.	Excluded	Conference	NA	NA	Excluded
142	143	Stromberg A, Chung ML, Jaarsma T, Luttik ML, Lewis E, Calado F, et al. Disease severity is related to psychosocial distress in chronic heart failure patients, but not in caregivers: Results from an observational study. European Journal of Cardiovascular Nursing. 2016;15:S97.	Excluded	Conference	NA	NA	Excluded
143	144	Sun J, Zhang K, Xiong WJ, Yang G, Zhang Y, Wang C, et al. A systematic review and meta-analysis of a Chinese herbal remedy, Qili Qiangxin, as an adjuvant therapy to patients with heart failure. Integrative Medicine Research. 2015;4(1):127.	Excluded	Conference	NA	NA	Excluded
144	145	Sydorchuk RI, Sydorchuk IR, Sydorchuk LP, Sydorchuk II, Sydorchuk AR, Stepan VT, et al. The malicious economics of sepsis: The long-term outcome is significantly worse than immediate financial burden. Infection. 2017;45(1):S56-S7.	Excluded	Conference	NA	NA	Excluded
145	146	Tada H, Hasegawa K, Hisazaki K, Kaseno K, Amaya N. Rhythm control: An arrhythmia specialist's view. Journal of cardiac failure. 2016;22(9):S153.	Excluded	Conference	NA	NA	Excluded
146	147	Tahirovic E, Trippel T, Tscholl V, Musial-Bright L, Jahandar Lashki D, Inkrot S, et al. Sexual dysfunction in patients with chronic heart failure (CIBIS-ELD Study). European journal of heart failure. 2013;12:S287-S8.	Excluded	Conference	NA	NA	Excluded
147	148	Tamisier R, Damy T, Davy JM, Levy P, Goutorbe F, Morin L, et al. Morbidity and mortality of chronic heart failure (CHF) patients with central sleep apnoea (CSA) treated by adaptive servoventilation (ASV): Interim results of FACE cohort study. European Respiratory Journal. 2016;48.	Excluded	Conference	NA	NA	Excluded
148	149	Taylor RS, Davies E. Exercise training in patients with heart failure with preserved ejection fraction: A systematic review and meta-analysis. European journal of preventive cardiology. 2012;19(1):S89.	Excluded	Conference	NA	NA	Excluded
149	150	Tcheugui JBE, Shrader P, Thomas L, Gersh BJ, Kowey P, Mahaffey KW, et al. Differences in care patterns, health status, and outcomes of atrial fibrillation in patients with and without diabetes: Findings from the ORBIT-AF registry. Circulation: Cardiovascular Quality and Outcomes. 2017;10.	Excluded	Conference	NA	NA	Excluded
150	151	Tello Casillas JK, Lopez-Teros M, Ochoa Rivera T, Escalante-Izeta E, Gamboa-Melendez MA. Fasting and caloric restriction in elderly with cardiovascular disease: A review. Annals of Nutrition and Metabolism. 2017;71:952.	Excluded	Conference	NA	NA	Excluded
151	152	Thomas M, Buchanan DM, Patel KK, Gosch K, Smolderen K. Mental health concerns in patients presenting with new or an exacerbation of peripheral arterial disease symptoms: Insights from the international portrait registry. Journal of the American College of Cardiology. 2018;71(11).	Excluded	Conference	NA	NA	Excluded
152	153	Van Der Pols-Vijlbrief R, Wijnhoven H, Schaap L, Terwee C, Visser M. Determinants of undernutrition among community dwelling older adults: A systematic literature review. Clinical Nutrition. 2014;33:S103.	Excluded	Conference	NA	NA	Excluded
153	154	Verdicchio C, Elliott A, Wijaithum P, Lau D, Sanders P, Mahajan R. Restoration of sinus rhythm improves exercise capacity in patients with persistent atrial fibrillation: A meta-analysis. Europace : European pacing, arrhythmias, and cardiac electrophysiology : journal of the working groups on cardiac pacing, arrhythmias, and cardiac cellular electrophysiology of the European Society of Cardiology…	Excluded	Conference	NA	NA	Excluded
154	155	Viriato D, Proenca CC, Lahoz R, Agrawal R, Cotton S, Jackson J, et al. Burden of disease on chronic heart failure patients: A multinational cross-sectional survey in real world setting. Value in Health. 2017;20(9):A623.	Excluded	Conference	NA	NA	Excluded
155	156	Walker KA, Graham N, Brennan D, Groninger H, Holder RM, Malotte K, et al. PATCH2 program: The creation of a virtual palliative care clinic. Journal of palliative medicine. 2017;20(4):A20-A1.	Excluded	Conference	NA	NA	Excluded
156	157	Wong FMF, Sit JWH, Wong EML. Factors influencing health related quality of life (HRQOL) in patients with implantable cardioverter defibrillators (ICD). European Heart Journal, Supplement. 2012;14:A7-A8.	Excluded	Conference	NA	NA	Excluded
157	158	Yamada S, Izawa H, Murohara T, Kondo T, Adachi T. The frailty-based prognostic criteria in heart failure patients. A multicenter prospective cohort study (FLAGSHIP study): Design and preliminary data. Journal of Cachexia, Sarcopenia and Muscle. 2016;7(5):635-6.	Excluded	Conference	NA	NA	Excluded
158	159	Zachariah D, Sidorowicz G, Rowell N, Taylor J, Kalra PR. Improvement in quality of life in older patients with heart failure initiated on Ivabradine across the UK: Results from the multi-centre LIVE:LIFE prospective cohort study. European heart journal. 2016;37:1332.	Excluded	Conference	NA	NA	Excluded
159	160	Zachariah D, Stevens D, Rowell N, Taylor J, Kalra PR. Dosing and tolerability of ivabradine in the LIVE: LIFE study, an evaluation of ivabradine given to older patients with heart failure across the UK. European heart journal. 2016;37:938-9.	Excluded	Conference	NA	NA	Excluded
160	161	Zainab Raissuni Z. The benefits of ivabradine in the management of angina pectoris and heart failure. European journal of heart failure. 2018;20:439-40.	Excluded	Conference	NA	NA	Excluded
161	162	Afonso-Silva M, Laires PA, Gonçalves C, Cary M, Guerreiro JP, Romão M, et al. HEALTH CARE RESOURCE USE AND QUALITY OF LIFE IN PATIENTS PRESCRIBED WITH SACUBITRIL/VALSARTAN IN PORTUGAL: A CROSS-SECTIONAL OBSERVATIONAL STUDY (PRIME STUDY). Value in Health. 2018;21:S116-S7.	Excluded	Conference	NA	NA	Excluded
162	163	Wang P, Li C. HEALTH UTILITY OF PATIENTS WITH TYPE 2 DIABETES AND VARIOUS SINGLE AND MULTIPLE COMPLICATIONS IN CHINA: A NATIONWIDE SURVEY. Value in Health. 2018;21:S13.	Excluded	Conference	NA	NA	Excluded
163	164	Rankin J, Rowen D, Howe A, Cleland JG, Whitty JA. METHODS USED TO VALUE HEALTH RELATED QUALITY IN A SYSTEMATIC REVIEW OF COST-UTILITY ANALYSES IN HEART FAILURE. Value in Health. 2018;21:S388-S9.	Excluded	Conference	NA	NA	Excluded
164	165	Behar JM, Chin HMS, Fearn S, Omerod J, Gamble J, Foley PWX, et al. Quadripolar left ventricular leads should be the gold standard in CRT due to efficacy and cost effectiveness: An analysis fromamulti-centre UK registry. Europace. 2015;17:v10.	Excluded	Conference	NA	NA	Excluded
165	166	Afonso-Silva M, Laires PA. SACUBITRIL/VALSARTAN IN HEART FAILURE: PROJECTED HEALTH OUTCOMES IN PORTUGAL. Value in Health. 2018;21:S93.	Excluded	Conference	NA	NA	Excluded
166	167	Dimri S, Agrawal R, Cristino J, Laires PA. A TARGETED LITERATURE REVIEW OF HEALTH STATE UTILITIES IN HEART FAILURE WITH PRESERVED EJECTION FRACTION (HFPEF). Value in Health. 2018;21:S116.	Excluded	Conference	NA	NA	Excluded
167	168	Khariton Y, Nassif M, Thomas L, Fonarow G, Mi X, DeVore A, et al. Health status variations across practices in outpatients with heart failure: health status variations across practices in outpatients with heart failure: Insights from the champ-HF registry. Circulation: Cardiovascular Quality and Outcomes. 2018;11.	Excluded	Conference	NA	NA	Excluded
1.	169	Ausili D, Rebora P, Di Mauro S, Riegel B, Valsecchi MG, Paturzo M, et al. Clinical and socio-demographic determinants of self-care behaviours in patients with heart failure and diabetes mellitus: A multicentre cross-sectional study. International journal of nursing studies. 2016;63:18-27.	Excluded	Questionnaire	NA	NA	Excluded
2.	170	Bellelli G, Zambon A, Volpato S, Abete P, Bianchi L, Bo M, et al. The association between delirium and sarcopenia in older adult patients admitted to acute geriatrics units: Results from the GLISTEN multicenter observational study. Clinical Nutrition. 2018;37(5):1498-504.	Excluded	Questionnaire	NA	NA	Excluded
3.	171	Cherian TS, Shrader P, Fonarow GC, Allen LA, Piccini JP, Peterson ED, et al. Effect of Atrial Fibrillation on Mortality, Stroke Risk, and Quality-of-Life Scores in Patients With Heart Failure (from the Outcomes Registry for Better Informed Treatment of Atrial Fibrillation [ORBIT-AF]). The American journal of cardiology. 2017;119(11):1763-9.	Excluded	Questionnaire	NA	NA	Excluded
4.	172	Macabasco-O'Connell A, DeWalt DA, Broucksou KA, Hawk V, Baker DW, Schillinger D, et al. Relationship between literacy, knowledge, self-care behaviors, and heart failure-related quality of life among patients with heart failure. Journal of general internal medicine. 2011;26(9):979-86.	Excluded	Questionnaire	NA	NA	Excluded
5.	173	Pulignano G, Del Sindaco D, Di Lenarda A, Tinti MD, Tarantini L, Cioffi G, et al. Chronic renal dysfunction and anaemia are associated with cognitive impairment in older patients with heart failure. Journal of cardiovascular medicine (Hagerstown, Md). 2014;15(6):481-90.	Excluded	Questionnaire	NA	NA	Excluded
6.	174	Strada EA, Homel P, Tennstedt S, Billings JA, Portenoy RK. Spiritual well-being in patients with advanced heart and lung disease. Palliative & supportive care. 2013;11(3):205-13.	Excluded	Questionnaire	NA	NA	Excluded
7.	175	Suter D, Saczynski J, Floyd K, Browning C, Rosenthal L, McManus D. Quality of life in symptomatic patients with atrial fibrillation: Preliminary data from the inrhythm study. Critical pathways in cardiology. 2014;13(3):128-9.	Excluded	Questionnaire	NA	NA	Excluded
1.	176	Au-Yeung WTM, Reinhall PG, Bardy GH, Brunton SL. Development and validation of warning system of ventricular tachyarrhythmia in patients with heart failure with heart rate variability data. PloS one. 2018;13(11).	Excluded	Outside of scope	NA	NA	Excluded
2.	177	Black-Maier E, Ren X, Steinberg BA, Green CL, Barnett AS, Rosa NS, et al. Catheter ablation of atrial fibrillation in patients with heart failure and preserved ejection fraction. Heart rhythm. 2018;15(5):651-7.	Excluded	Outside of scope	NA	NA	Excluded
3.	178	Blumer V, Mendirichaga R, Chaparro S. Sex-specific outcome disparities in patients receiving continuous-flow left ventricular assist devices: A systematic review and meta-analysis. Journal of Heart and Lung Transplantation. 2017;36(4):S195.	Excluded	Outside of scope	NA	NA	Excluded
4.	179	Brouwers C, Denollet J, Caliskan K, de Jonge N, Constantinescu A, Young Q, et al. Psychological distress in patients with a left ventricular assist device and their partners: an exploratory study. European journal of cardiovascular nursing : journal of the Working Group on Cardiovascular Nursing of the European Society of Cardiology. 2015;14(1):53-62.	Excluded	Outside of scope	NA	NA	Excluded
5.	180	Close GR, Newton PJ, Fung SC, Denniss AR, Halcomb EJ, Kovoor P, et al. Socioeconomic status and heart failure in Sydney. Heart, lung & circulation. 2014;23(4):320-4.	Excluded	Outside of scope	NA	NA	Excluded
6.	181	Cnossen TT, Kooman JP, Krepel HP, Konings CJAM, Uszko-Lencer NHMK, Leunissen KML, et al. Prospective study on clinical effects of renal replacement therapy in treatment-resistant congestive heart failure. Nephrology Dialysis Transplantation. 2012;27(7):2794-9.	Excluded	Outside of scope	NA	NA	Excluded
7.	182	Cooper TJ, Anker SD, Comin-Colet J, Filippatos G, Lainscak M, Lüscher TF, et al. Relation of Longitudinal Changes in Quality of Life Assessments to Changes in Functional Capacity in Patients with Heart Failure with and Without Anemia. American Journal of Cardiology. 2016;117(9):1482-7.	Excluded	Outside of scope	NA	NA	Excluded
8.	183	Daamen MA, Schols JM, Jaarsma T, Hamers JP. Prevalence of heart failure in nursing homes: a systematic literature review. Scandinavian journal of caring sciences. 2010;24(1):202-8.	Excluded	Outside of scope	NA	NA	Excluded
9.	184	De Franceschi L, Iolascon A, Taher A, Cappellini MD. Clinical management of iron deficiency anemia in adults: Systemic review on advances in diagnosis and treatment. European journal of internal medicine. 2017;42:16-23.	Excluded	Outside of scope	NA	NA	Excluded
10.	185	de Jesus Perez VA, Rosenzweig E, Rubin LJ, Poch D, Bajwa A, Park M, et al. Safety and efficacy of transition from systemic prostanoids to inhaled treprostinil in pulmonary arterial hypertension. The American journal of cardiology. 2012;110(10):1546-50.	Excluded	Outside of scope	NA	NA	Excluded
11.	186	Delgado JF, Oliva J, Llano M, Pascual-Figal D, Grillo JJ, Comin-Colet J, et al. Health care and nonhealth care costs in the treatment of patients with symptomatic chronic heart failure in Spain. Revista espanola de cardiologia (English ed). 2014;67(8):643-50.	Excluded	Outside of scope	NA	NA	Excluded
12.	187	Dev S, Clare RM, Felker GM, Fiuzat M, Warner Stevenson L, O'Connor CM. Link between decisions regarding resuscitation and preferences for quality over length of life with heart failure. European journal of heart failure. 2012;14(1):45-53.	Excluded	Outside of scope	NA	NA	Excluded
13.	188	Eisele M, Boczor S, Rakebrandt A, Blozik E, Trader JM, Stork S, et al. General practitioners' awareness of depressive symptomatology is not associated with quality of life in heart failure patients - cross-sectional results of the observational RECODE-HF Study. BMC family practice. 2017;18(1):100.	Excluded	Outside of scope	NA	NA	Excluded
14.	189	Eisele M, Rakebrandt A, Boczor S, Kazek A, Pohontsch N, Okolo-Kulak M, et al. Factors associated with general practitioners' awareness of depression in primary care patients with heart failure: baseline-results from the observational RECODE-HF study. BMC family practice. 2017;18(1):71.	Excluded	Outside of scope	NA	NA	Excluded
15.	190	Fan X, Lee KS, Frazier SK, Lennie TA, Moser DK. The use of, and perceptions about, dietary supplements among patients with heart failure. European journal of cardiovascular nursing : journal of the Working Group on Cardiovascular Nursing of the European Society of Cardiology. 2014;13(4):311-9.	Excluded	Outside of scope	NA	NA	Excluded
16.	191	Fendler TJ, Spertus JA, Gosch KL, Jones PG, Bruce JM, Nassif ME, et al. Incidence and predictors of cognitive decline in patients with left ventricular assist devices. Circulation Cardiovascular quality and outcomes. 2015;8(3):285-91.	Excluded	Outside of scope	NA	NA	Excluded
17.	192	Fischer HF, Binting S, Bockelbrink A, Heusser P, Hueck C, Keil T, et al. The effect of attending steiner schools during childhood on health in adulthood: a multicentre cross-sectional study. PloS one. 2013;8(9):e73135.	Excluded	Outside of scope	NA	NA	Excluded
18.	193	Fischer S, Bekelman D. Gender Differences in Sexual Interest or Activity among Adults with Symptomatic Heart Failure. Journal of palliative medicine. 2017;20(8):890-4.	Excluded	Outside of scope	NA	NA	Excluded
19.	194	Fitzsimons S, Troughton R, Gamble GD, Devlin GD, Lund M, Richards M, et al. High prevalence of iron deficiency in heart failure with preserved ejection fraction. European heart journal. 2015;36:876-7.	Excluded	Outside of scope	NA	NA	Excluded
20.	195	Gangannagaripalli J, Porter I, Bramwell C, Evans J, López JRG, Valderas JM. Estimating minimum important difference (MID) for chronic disease-specific patient reported outcome measures (PROMs): A systematic review. Quality of Life Research. 2016;25(1):42.	Excluded	Outside of scope	NA	NA	Excluded
21.	196	Garin O, Herdman M, Vilagut G, Ferrer M, Ribera A, Rajmil L, et al. Assessing health-related quality of life in patients with heart failure: a systematic, standardized comparison of available measures. Heart failure reviews. 2014;19(3):359-67.	Excluded	Outside of scope	NA	NA	Excluded
22.	197	Geng J, Zhang Y, Wang Y, Cao L, Song J, Wang B, et al. Catheter ablation versus rate control in patients with atrial fibrillation and heart failure: A multicenter study. Medicine. 2017;96(49):e9179.	Excluded	Outside of scope	NA	NA	Excluded
23.	198	Gordon RJ, Weinberg AD, Pagani FD, Slaughter MS, Pappas PS, Naka Y, et al. Prospective, multicenter study of ventricular assist device infections. Circulation. 2013;127(6):691-702.	Excluded	Outside of scope	NA	NA	Excluded
24.	199	Gracieux J, Sanders GD, Pokorney SD, Lopes RD, Thomas K, Al-Khatib SM. Incidence and predictors of appropriate therapies delivered by the implantable cardioverter defibrillator in patients with ischemic cardiomyopathy: a systematic review. International journal of cardiology. 2014;177(3):990-4.	Excluded	Outside of scope	NA	NA	Excluded
25.	200	Gravely S, Ginsburg L, Stewart DE, Mak S, Grace SL. Referral and Use of Heart Failure Clinics: What Factors Are Related to Use? Canadian Journal of Cardiology. 2012;28(4):483-9.	Excluded	Outside of scope	NA	NA	Excluded
26.	201	Harkness K, Spaling MA, Currie K, Strachan PH, Clark AM. A systematic review of patient heart failure self-care strategies. The Journal of cardiovascular nursing. 2015;30(2):121-35.	Excluded	Outside of scope	NA	NA	Excluded
27.	202	Harris KM, Krantz DS, Kop WJ, Marshall J, Robinson SW, Marshall JM, et al. A New Clinically Applicable Measure of Functional Status in Patients With Heart Failure: The 60-Foot Walk Test. JACC Heart failure. 2017;5(6):411-20.	Excluded	Outside of scope	NA	NA	Excluded
28.	203	Hawwa N, Vest AR, Kumar R, Lahoud R, Young JB, Wu Y, et al. Comparison Between the Kansas City Cardiomyopathy Questionnaire and New York Heart Association in Assessing Functional Capacity and Clinical Outcomes. Journal of cardiac failure. 2017;23(4):280-5.	Excluded	Outside of scope	NA	NA	Excluded
29.	204	Heider K, Arzt M, Lerzer C, Kolb L, Pfeifer M, Maier LS, et al. Adaptive servo-ventilation and sleep quality in treatment emergent central sleep apnea and central sleep apnea in patients with heart disease and preserved ejection fraction. Clinical research in cardiology : official journal of the German Cardiac Society. 2018;107(5):421-9.	Excluded	Outside of scope	NA	NA	Excluded
30.	205	Janssen DJA, Schols JMGA, Wouters EFM, Spruit MA. One-Year Stability of Care Dependency in Patients With Advanced Chronic Organ Failure. Journal of the American Medical Directors Association. 2014;15(2):127-32.	Excluded	Outside of scope	NA	NA	Excluded
31.	206	Janssen DJA, Spruit MA, Schols JMGA, Wouters EFM. A call for high-quality advance care planning in outpatients with severe COPD or chronic heart failure. Chest. 2011;139(5):1081-8.	Excluded	Outside of scope	NA	NA	Excluded
32.	207	Kanat N, Nichols M. CardioMEMS for effective management of heart failure: Reducing healthcare utilization and 30 day readmissions. Heart and Lung: Journal of Acute and Critical Care. 2017;46(3):213-4.	Excluded	Outside of scope	NA	NA	Excluded
33.	208	Kane PM, Ellis-Smith CI, Daveson BA, Ryan K, Mahon NG, McAdam B, et al. Understanding how a palliative-specific patient-reported outcome intervention works to facilitate patient-centred care in advanced heart failure: A qualitative study. Palliative Medicine. 2018;32(1):143-55.	Excluded	Outside of scope	NA	NA	Excluded
34.	209	Kolominsky-Rabas PL, Kriza C, Djanatliev A, Meier F, Uffenorde S, Radeleff J, et al. Health Economic Impact of a Pulmonary Artery Pressure Sensor for Heart Failure Telemonitoring: A Dynamic Simulation. Telemedicine journal and e-health : the official journal of the American Telemedicine Association. 2016;22(10):798-808.	Excluded	Outside of scope	NA	NA	Excluded
35.	210	Kong MH, Shaw LK, O'Connor C, Califf RM, Blazing MA, Al-Khatib SM. Is rhythm-control superior to rate-control in patients with atrial fibrillation and diastolic heart failure? Annals of Noninvasive Electrocardiology. 2010;15(3):209-17.	Excluded	Outside of scope	NA	NA	Excluded
36.	211	Krumholz HM, Chaudhry SI, Spertus JA, Mattera JA, Hodshon B, Herrin J. Do Non-Clinical Factors Improve Prediction of Readmission Risk?: Results From the Tele-HF Study. JACC Heart failure. 2016;4(1):12-20.	Excluded	Outside of scope	NA	NA	Excluded
37.	212	Laugsand LE, Strand LB, Platou C, Vatten LJ, Janszky I. Insomnia and the risk of incident heart failure: a population study. European heart journal. 2014;35(21):1382-93.	Excluded	Outside of scope	NA	NA	Excluded
38.	213	Lee KS, Lennie TA, Heo S, Song EK, Moser DK. Prognostic Importance of Sleep Quality in Patients With Heart Failure. American journal of critical care : an official publication, American Association of Critical-Care Nurses. 2016;25(6):516-25.	Excluded	Outside of scope	NA	NA	Excluded
39.	214	Leibner ES, Cysyk J, Eleuteri K, El-Banayosy A, Boehmer JP, Pae WE. Changes in the functional status measures of heart failure patients with mechanical assist devices. ASAIO Journal. 2013;59(2):117-22.	Excluded	Outside of scope	NA	NA	Excluded
40.	215	Li Y, Guo W, Zhang T, Liu J, Jia S, Liu X, et al. Improvement in quality of life in old people with aortic stenosis after transcatheter aortic valve implantation. Current Signal Transduction Therapy. 2014;9(3):164-71.	Excluded	Outside of scope	NA	NA	Excluded
41.	216	Li Y, Levy WC, Neilson MP, Ellis SJ, Whellan DJ, Schulman KA, et al. Associations between seattle heart failure model scores and medical resource use and costs: findings from HF-ACTION. Journal of cardiac failure. 2014;20(8):541-7.	Excluded	Outside of scope	NA	NA	Excluded
42.	217	Low J, Pattenden J, Candy B, Beattie JM, Jones L. Palliative care in advanced heart failure: an international review of the perspectives of recipients and health professionals on care provision. Journal of cardiac failure. 2011;17(3):231-52.	Excluded	Outside of scope	NA	NA	Excluded
43.	218	Lunati M, Proclemer A, Boriani G, Landolina M, Locati E, Rordorf R, et al. Reduction of inappropriate anti-tachycardia pacing therapies and shocks by a novel suite of detection algorithms in heart failure patients with cardiac resynchronization therapy defibrillators: a historical comparison of a prospective database. Europace : European pacing, arrhythmias, and cardiac electrophysiology : journa…	Excluded	Outside of scope	NA	NA	Excluded
44.	219	Martha Kyriakou M, Klompstra L, Jaarsma T, Middleton N, Piepoli M, Lambrinou E. Devices for objective assessment of physical activity in patients with heart failure: A systematic review. European journal of heart failure. 2018;20:583.	Excluded	Outside of scope	NA	NA	Excluded
45.	220	Martin-Pfitzenmeyer I, Gauthier S, Bailly M, Loi N, Popitean L, d'Athis P, et al. Prognostic factors in stage D heart failure in the very elderly. Gerontology. 2009;55(6):719-26.	Excluded	Outside of scope	NA	NA	Excluded
46.	221	McCoy J, Bates M, Eggett C, Siervo M, Cassidy S, Newman J, et al. Pathophysiology of exercise intolerance in chronic diseases: The role of diminished cardiac performance in mitochondrial and heart failure patients. Open Heart. 2017;4(2).	Excluded	Outside of scope	NA	NA	Excluded
47.	222	McCullough PA, Barnard D, Clare R, Ellis SJ, Fleg JL, Fonarow GC, et al. Anemia and associated clinical outcomes in patients with heart failure due to reduced left ventricular systolic function. Clinical cardiology. 2013;36(10):611-20.	Excluded	Outside of scope	NA	NA	Excluded
48.	223	McLaren L, Sumar N, Barberio AM, Trieu K, Lorenzetti DL, Tarasuk V, et al. Population‐level interventions in government jurisdictions for dietary sodium reduction. Cochrane Database of Systematic Reviews. 2016(9).	Excluded	Outside of scope	NA	NA	Excluded
49.	224	Mercier G, Duflos C, Riondel A, Delmas C, Manzo-Silberman S, Leurent G, et al. Admissions to intensive cardiac care units in France in 2014: A cross-sectional, nationwide population-based study. Medicine. 2018;97(40):e12677.	Excluded	Outside of scope	NA	NA	Excluded
50.	225	Mesquita R, Janssen DJ, Wouters EF, Schols JM, Pitta F, Spruit MA. Within-day test-retest reliability of the Timed Up & Go test in patients with advanced chronic organ failure. Archives of physical medicine and rehabilitation. 2013;94(11):2131-8.	Excluded	Outside of scope	NA	NA	Excluded
51.	226	Mini P, Marc B, Fabien S, Chuzeville M. Prevalence of iron deficiency in patients aged 75 years or older with heart failure. Journal of Geriatric Cardiology. 2018;15(11):682-6.	Excluded	Outside of scope	NA	NA	Excluded
52.	227	Monahan M, Barton P, Taylor CJ, Roalfe AK, Hobbs FDR, Cowie M, et al. MICE or NICE? An economic evaluation of clinical decision rules in the diagnosis of heart failure in primary care. International journal of cardiology. 2017;241:255-61.	Excluded	Outside of scope	NA	NA	Excluded
53.	228	Moran AE, Forouzanfar MH, Roth G, Ezzati M, Mensah G, Flaxman A, et al. The global burden of ischemic heart disease in 1990 and 2010: The global burden of disease 2010 study. Global Heart. 2014;9(1):e117.	Excluded	Outside of scope	NA	NA	Excluded
54.	229	Mora-Santiago R, Marquez-Fernandez E, Dominguez-Rivas Y, Fernandez-Ovies JM. Intravenous iron therapy in patiens with chronic heart failure in an outpatient setting. European Journal of Hospital Pharmacy. 2017;24:A39-A40.	Excluded	Outside of scope	NA	NA	Excluded
55.	230	Moschonas K, Nabeebaccus A, Okonko DO, McDonagh TA, Murgatroyd FD, Dhillon P, et al. The impact of catheter ablation for atrial fibrillation in heart failure. Journal of Arrhythmia. 2018.	Excluded	Outside of scope	NA	NA	Excluded
56.	231	Munyombwe T, Höfer S, Fitzsimons D, Thompson DR, Lane D, Smith K, et al. An evaluation of the Minnesota Living with Heart Failure Questionnaire using Rasch analysis. Quality of life research : an international journal of quality of life aspects of treatment, care and rehabilitation. 2014;23(6):1753-65.	Excluded	Outside of scope	NA	NA	Excluded
57.	232	Napier R, McNulty SE, Eton DT, Redfield MM, AbouEzzeddine O, Dunlay SM. Comparing Measures to Assess Health-Related Quality of Life in Heart Failure With Preserved Ejection Fraction. JACC: Heart Failure. 2018;6(7):552-60.	Excluded	Outside of scope	NA	NA	Excluded
58.	233	Oldridge N, Hofer S, McGee H, Conroy R, Doyle F, Saner H. The HeartQoL: part II. Validation of a new core health-related quality of life questionnaire for patients with ischemic heart disease. European journal of preventive cardiology. 2014;21(1):98-106.	Excluded	Outside of scope	NA	NA	Excluded
59.	234	Oldridge N, Hofer S, McGee H, Conroy R, Doyle F, Saner H. The HeartQoL: Part I. Development of a new core health-related quality of life questionnaire for patients with ischemic heart disease. European journal of preventive cardiology. 2014;21(1):90-7.	Excluded	Outside of scope	NA	NA	Excluded
60.	235	Pagano JJ, Chow K, Paterson DI, Mikami Y, Schmidt A, Howarth A, et al. Effects of age, gender, and risk-factors for heart failure on native myocardial T1 and extracellular volume fraction using the SASHA sequence at 1.5T. Journal of Magnetic Resonance Imaging. 2018;48(5):1307-17.	Excluded	Outside of scope	NA	NA	Excluded
61.	236	Pavy B, Iliou MC, Hofer S, Verges-Patois B, Corone S, Aeberhard P, et al. Validation of the French version of the MacNew heart disease health-related quality of life questionnaire. Archives of cardiovascular diseases. 2015;108(2):107-17.	Excluded	Outside of scope	NA	NA	Excluded
62.	237	Payne C, Wiffen PJ, Martin S. Interventions for fatigue and weight loss in adults with advanced progressive illness. The Cochrane database of systematic reviews. 2012;1:Cd008427.	Excluded	Outside of scope	NA	NA	Excluded
63.	238	Peters-Klimm F, Freund T, Kunz CU, Laux G, Frankenstein L, Muller-Tasch T, et al. Determinants of heart failure self-care behaviour in community-based patients: a cross-sectional study. European journal of cardiovascular nursing : journal of the Working Group on Cardiovascular Nursing of the European Society of Cardiology. 2013;12(2):167-76.	Excluded	Outside of scope	NA	NA	Excluded
64.	239	Pop D, Penciu OM, Sitar-Taut AV, Zdrenghea DT. Comparative heart failure profile over a 3-year period in a romanian general hospital. Clinical Interventions in Aging. 2013;8:999-1005.	Excluded	Outside of scope	NA	NA	Excluded
65.	240	Poulalhon C, Rotelli-Bihet L, Moine S, Fagot-Campagna A, Aubry R, Tuppin P. Use of hospital palliative care according to the place of death and disease one year before death in 2013: a French national observational study. BMC palliative care. 2018;17(1):75.	Excluded	Outside of scope	NA	NA	Excluded
66.	241	Querido S, Branco P, Sousa H, Teresa A, Aguiar C, Pereira S, et al. Peritoneal dialysis as a successful treatment in patients with refractory congestive heart failure: A one-center experience. Clinical Nephrology. 2016;85(5):260-5.	Excluded	Outside of scope	NA	NA	Excluded
67.	242	Ricci RP, Pignalberi C, Landolina M, Santini M, Lunati M, Boriani G, et al. Ventricular rate monitoring as a tool to predict and prevent atrial fibrillation-related inappropriate shocks in heart failure patients treated with cardiac resynchronisation therapy defibrillators. Heart (British Cardiac Society). 2014;100(11):848-54.	Excluded	Outside of scope	NA	NA	Excluded
68.	243	Rorth R, Fosbol EL, Mogensen UM, Kragholm K, Nume AK, Gislason GH, et al. Employment status at time of first hospitalization for heart failure is associated with a higher risk of death and rehospitalization for heart failure. European journal of heart failure. 2018;20(2):240-7.	Excluded	Outside of scope	NA	NA	Excluded
69.	244	Roth D, Pace NL, Lee A, Hovhannisyan K, Warenits AM, Arrich J, et al. Airway physical examination tests for detection of difficult airway management in apparently normal adult patients. Cochrane Database of Systematic Reviews. 2018(5).	Excluded	Outside of scope	NA	NA	Excluded
70.	245	Rude T, Donin N, Cohn M, Meeks W, Gulig S, Wysock J, et al. Analysis of national trends in hospital acquired conditions following major urologic surgery before and after implementation of the hospital acquired condition reduction program. Journal of Urology. 2017;197(4):e1300.	Excluded	Outside of scope	NA	NA	Excluded
71.	246	Setoguchi S, Stevenson LW, Stewart GC, Bhatt DL, Epstein AE, Desai M, et al. Influence of healthy candidate bias in assessing clinical effectiveness for implantable cardioverter-defibrillators: Cohort study of older patients with heart failure open access. BMJ (Online). 2014;348.	Excluded	Outside of scope	NA	NA	Excluded
72.	247	Sterling MR, Amy SL, Leung PB, Safford MM, Jones CD, Tsui EKK, et al. Home care workers in heart failure: A systematic review. Journal of general internal medicine. 2018;33(2):220.	Excluded	Outside of scope	NA	NA	Excluded
73.	248	Suna JM, Mudge A, Stewart I, Marquart L, O'Rourke P, Scott A. The effect of a supervised exercise training programme on sleep quality in recently discharged heart failure patients. European journal of cardiovascular nursing : journal of the Working Group on Cardiovascular Nursing of the European Society of Cardiology. 2015;14(3):198-205.	Excluded	Outside of scope	NA	NA	Excluded
74.	249	Timmermans I, Versteeg H, Meine M, Pedersen SS, Denollet J. Illness perceptions in patients with heart failure and an implantable cardioverter defibrillatorDimensional structure, validity, and correlates of the brief illness perception questionnaire in Dutch, French and German patients. Journal of psychosomatic research. 2017;97:1-8.	Excluded	Outside of scope	NA	NA	Excluded
75.	250	Waldreus N, Hahn RG, Jaarsma T. Thirst in heart failure: a systematic literature review. European journal of heart failure. 2013;15(2):141-9.	Excluded	Outside of scope	NA	NA	Excluded
76.	251	Ziaeian B, Fonarow GC, Heidenreich PA. Clinical Effectiveness of Hydralazine–Isosorbide Dinitrate in African-American Patients With Heart Failure. JACC: Heart Failure. 2017;5(9):632-9.	Excluded	Outside of scope	NA	NA	Excluded
1.	252	Aladin AI, Whellan D, Mentz R, Reeves G, Duncan P, Malaver D, et al. Relationship of physical function and quality of life in elderly patients with acute decompensated heart failure: The rehabilitation therapy in older acute heart failure patients (the REHAB-HF trial). Circulation. 2018;137.	Excluded	Acute heart failure	NA	NA	Excluded
2.	253	Asakura M, Yamamoto H, Asai K, Hanatani A, Hirata KI, Hirayakma A, et al. Rationale and Design of the Double-Blind, Randomized, Placebo-Controlled Multicenter Trial on Efficacy of Early Initiation of Eplerenone Treatment in Patients with Acute Heart Failure (EARLIER). Cardiovascular drugs and therapy. 2015.	Excluded	Acute heart failure	NA	NA	Excluded
3.	254	Buggey J, Younes A, Goyal P, Orkaby A, Brusen R, Chung C, et al. Geriatric impairments among older patients hospitalized for acute heart failure or coronary artery disease: Insights from the get going trial. Journal of the American College of Cardiology. 2018;71(11).	Excluded	Acute heart failure	NA	NA	Excluded
4.	255	Degoricija V, Potočnjak I, Bodrožić-Džakic T, I Šm, Milošević M. Clinical and epidemiological characteristics of patients with acute heart failure: Gender-associated differences. Intensive Care Medicine. 2012;38:S29.	Excluded	Acute heart failure	NA	NA	Excluded
5.	256	Fedele F, D'Ambrosi A, Bruno N, Caira C, Brasolin B, Mancone M. Cost-effectiveness of levosimendan in patients with acute heart failure. Journal of Cardiovascular Pharmacology. 2011;58(4):363-6.	Excluded	Acute heart failure	NA	NA	Excluded
6.	257	Greene SJ, Hernandez AF, Sun JL, Metra M, Butler J, Ambrosy AP, et al. Influence of Clinical Trial Site Enrollment on Patient Characteristics, Protocol Completion, and End Points: Insights From the ASCEND-HF Trial (Acute Study of Clinical Effectiveness of Nesiritide in Decompensated Heart Failure). Circulation Heart failure. 2016;9(9).	Excluded	Acute heart failure	NA	NA	Excluded
7.	258	Gunturiz Beltran C, Garcia Carrilero M, Cordero Fort A, Ribes Tur F, Juskova M, Moreno Arribas J, et al. Long-term prognosis and potential years-of-life lost of young patients after a hospital admission for acute heart failure. European heart journal. 2016;37:921.	Excluded	Acute heart failure	NA	NA	Excluded
8.	259	Potocnjak I, Bodrozic-Dzakic T, Smit I, Milosevic M, Degoricija V. Clinical and epidemiological characteristics of patients with acute heart failure: Gender-dependent survey. European Journal of Heart Failure, Supplement. 2012;11:S183-S4.	Excluded	Acute heart failure	NA	NA	Excluded
9.	260	Reeves GR, Whellan DJ, Patel MJ, O'Connor CM, Duncan P, Eggebeen JD, et al. Comparison of Frequency of Frailty and Severely Impaired Physical Function in Patients ≥60 Years Hospitalized with Acute Decompensated Heart Failure Versus Chronic Stable Heart Failure with Reduced and Preserved Left Ventricular Ejection Fraction. American Journal of Cardiology. 2016;117(12):1953-8.	Excluded	Acute heart failure	NA	NA	Excluded
10.	261	Smithline H, Poronsky K, Buxhari A, Young L, Blank F. Concurrent and predictive validity of dyspnea severity as an outcome measure for acute heart failure: A pilot study. Academic Emergency Medicine. 2014;21(5):S264.	Excluded	Acute heart failure	NA	NA	Excluded
11.	262	Solik P, Varga I, Lesny P, Luknar M, Babej S, Liska B, et al. Characteristics and outcomes of patients hospitalized for acute heart failure in Slovakia. Cardiology Letters. 2011;20:51S.	Excluded	Acute heart failure	NA	NA	Excluded
12.	263	Van Den Berge JC, Van Vark LC, Boersma E, Hillege HL, Lesman-Leegte I, Akkerhuis KM. Differences in quality of life between acute heart failure patients with and without comorbidities. European journal of heart failure. 2018;20:601.	Excluded	Acute heart failure	NA	NA	Excluded
13.	264	Wakai A, McCabe A, Kidney R, Brooks SC, Seupaul RA, Diercks DB, et al. Nitrates for acute heart failure syndromes. Cochrane Database of Systematic Reviews. 2013(8).	Excluded	Acute heart failure	NA	NA	Excluded
14.	265	Warraich H, Kitzman D, Whellan D, Pamela D, Mentz R, Pastva A, et al. Physical function, quality of life, and depression in elderly, hospitalized patients with acute decompensated heart failure with preserved versus reduced ejection fraction: Analysis from the rehab-HF trial. Journal of the American College of Cardiology. 2018;71(11).	Excluded	Acute heart failure	NA	NA	Excluded
15.	266	Weissenberger N, Thommen D, Schuetz P, Mueller B, Reemts C, Holler T, et al. Head-to-head comparison of fee-for-service and diagnosis related groups in two tertiary referral hospitals in Switzerland: An observational study. Swiss medical weekly. 2013;143.	Excluded	Acute heart failure	NA	NA	Excluded
1.	267	Abdelmoneim SS, Ball CA, Mantovani F, Hagen ME, Eifert-Rain S, Wilansky S, et al. Prognostic Utility of Stress Testing and Cardiac Biomarkers in Menopausal Women at Low to Intermediate Risk for Coronary ARTery Disease (SMART Study): 5-Year Outcome. Journal of Women's Health. 2018;27(5):542-51.	Excluded	Primary diagnostic	NA	NA	Excluded
2.	268	Abraham W, Vahanian A, Alfieri O, Colombo A, Kuck KH, Baldus S, et al. Transcatheter mitral valve repair in patients with functional mitral regurgitation-one-year outcomes from the multicenter cetrial. Journal of cardiac failure. 2017;23(11):830.	Excluded	Primary diagnostic	NA	NA	Excluded
3.	269	Abraham WT, Jagielski D, Oldenburg O, Augostini R, Krueger S, Kolodziej A, et al. Phrenic nerve stimulation for the treatment of central sleep apnea. JACC Heart failure. 2015;3(5):360-9.	Excluded	Primary diagnostic	NA	NA	Excluded
4.	270	Acena A, Martin-Mariscal ML, Tarin N, Cristobal C, Huelmos A, Pello A, et al. Comparison of 3 Predictive Clinical Risk Scores in 603 Patients with Stable Coronary Artery Disease. Texas Heart Institute journal. 2017;44(4):239-44.	Excluded	Primary diagnostic	NA	NA	Excluded
5.	271	Adelman G, Rane SG, Villa KF. The cost burden of multiple sclerosis in the United States: a systematic review of the literature. Journal of medical economics. 2013;16(5):639-47.	Excluded	Primary diagnostic	NA	NA	Excluded
6.	272	Aizawa Y, Kohsaka S, Suzuki S, Atarashi H, Kamakura S, Sakurai M, et al. Comparison of antiarrhythmics used in patients with paroxysmal atrial fibrillation: Subanalysis of J-RHYTHM study. Circulation Journal. 2010;74(1):71-6.	Excluded	Primary diagnostic	NA	NA	Excluded
7.	273	Akkinapally S, Hundalani SG, Kulkarni M, Fernandes CJ, Cabrera AG, Shivanna B, et al. Prostaglandin E1 for maintaining ductal patency in neonates with ductal‐dependent cardiac lesions. Cochrane Database of Systematic Reviews. 2018(2).	Excluded	Primary diagnostic	NA	NA	Excluded
8.	274	Alali AS, McCredie VA, Golan E, Shah PS, Nathens AB. Beta blockers for acute traumatic brain injury: a systematic review and meta-analysis. Neurocritical care. 2014;20(3):514-23.	Excluded	Primary diagnostic	NA	NA	Excluded
9.	275	Alali AS, Mukherjee K, McCredie VA, Golan E, Shah PS, Bardes JM, et al. Beta-blockers and Traumatic Brain Injury: A Systematic Review, Meta-analysis, and Eastern Association for the Surgery of Trauma Guideline. Annals of surgery. 2017;266(6):952-61.	Excluded	Primary diagnostic	NA	NA	Excluded
10.	276	Albaramki J, Hodson EM, Craig JC, Webster AC. Parenteral versus oral iron therapy for adults and children with chronic kidney disease. Cochrane Database of Systematic Reviews. 2012(1).	Excluded	Primary diagnostic	NA	NA	Excluded
11.	277	Albus C, Beutel ME, Deter HC, Fritzsche K, Hellmich M, Jordan J, et al. A stepwise psychotherapy intervention for reducing risk in coronary artery disease (SPIRR-CAD) - rationale and design of a multicenter, randomized trial in depressed patients with CAD. Journal of psychosomatic research. 2011;71(4):215-22.	Excluded	Primary diagnostic	NA	NA	Excluded
12.	278	Al-Ghimlas F, Todd DC. Creatine supplementation for patients with COPD receiving pulmonary rehabilitation: a systematic review and meta-analysis. Respirology (Carlton, Vic). 2010;15(5):785-95.	Excluded	Primary diagnostic	NA	NA	Excluded
13.	279	Amaral LM, Fernandes RA, Vasconcellos JF, Takemoto M, Fujii RK, Furlan F, et al. Health-related quality of life in familial amyloidotic polyneuropathy before and after liver transplantation: A systematic literature review. Value in Health. 2012;15(7):A406-A7.	Excluded	Primary diagnostic	NA	NA	Excluded
14.	280	Amissah EA, Brown J, Harding JE. Carbohydrate supplementation of human milk to promote growth in preterm infants. Cochrane Database of Systematic Reviews. 2018(8).	Excluded	Primary diagnostic	NA	NA	Excluded
15.	281	Anastasopoulos DL, Chalkias A, Iakovidou N, Xanthos T. Effect of cardiac pacing on sleep-related breathing disorders: a systematic review. Heart failure reviews. 2016;21(5):579-90.	Excluded	Primary diagnostic	NA	NA	Excluded
16.	282	Anderson L, Brown JPR, Clark AM, Dalal H, Rossau HKK, Bridges C, et al. Patient education in the management of coronary heart disease. Cochrane Database of Systematic Reviews. 2017(6).	Excluded	Primary diagnostic	NA	NA	Excluded
17.	283	Anderson L, Thompson DR, Oldridge N, Zwisler AD, Rees K, Martin N, et al. Exercise‐based cardiac rehabilitation for coronary heart disease. Cochrane Database of Systematic Reviews. 2016(1).	Excluded	Primary diagnostic	NA	NA	Excluded
18.	284	Andrikopoulos G, Pastromas S, Kartalis A, Toli K, Mantas I, Tzeis S, et al. Inadequate heart rate control is associated with worse quality of life in patients with coronary artery disease and chronic obstructive pulmonary disease. The RYTHMOS study. Hellenic journal of cardiology : HJC = Hellenike kardiologike epitheorese. 2012;53(2):118-26.	Excluded	Primary diagnostic	NA	NA	Excluded
19.	285	Annane D, Bellissant E, Bollaert PE, Briegel J, Keh D, Kupfer Y. Corticosteroids for treating sepsis. Cochrane Database of Systematic Reviews. 2015(12).	Excluded	Primary diagnostic	NA	NA	Excluded
20.	286	Araujo DN, Ribeiro CTD, Maciel ACC, Bruno SS, Fregonezi GAF, Dias FAL. Physical exercise for the treatment of non‐ulcerated chronic venous insufficiency. Cochrane Database of Systematic Reviews. 2016(12).	Excluded	Primary diagnostic	NA	NA	Excluded
21.	287	Arguedas JA, Leiva V, Wright JM. Blood pressure targets for hypertension in people with diabetes mellitus. Cochrane Database of Systematic Reviews. 2013(10).	Excluded	Primary diagnostic	NA	NA	Excluded
22.	288	Arnold SV, Grodzinsky A, Gosch KL, Kosiborod M, Jones PG, Breeding T, et al. Predictors of Physician Under-Recognition of Angina in Outpatients With Stable Coronary Artery Disease. Circulation Cardiovascular quality and outcomes. 2016;9(5):554-9.	Excluded	Primary diagnostic	NA	NA	Excluded
23.	289	Arnold SV, Spertus JA, Lei Y, Allen KB, Chhatriwalla AK, Leon MB, et al. Use of the Kansas City Cardiomyopathy Questionnaire for monitoring health status in patients with aortic stenosis. Circulation Heart failure. 2013;6(1):61-7.	Excluded	Primary diagnostic	NA	NA	Excluded
24.	290	Atz AM, Zak V, Breitbart RE, Colan SD, Pasquali SK, Hsu DT, et al. Factors associated with serum brain natriuretic peptide levels after the Fontan procedure. Congenital heart disease. 2011;6(4):313-21.	Excluded	Primary diagnostic	NA	NA	Excluded
25.	291	Aune A, Faerestrand S, Hoff PI, Schuster P. Atrioventricular nodal ablation in patients with resynchronization therapy and atrial fibrillation - long term results. Scandinavian cardiovascular journal : SCJ. 2017;51(3):138-42.	Excluded	Primary diagnostic	NA	NA	Excluded
26.	292	Avila ML, Shah PS, Brandão LR. Different unfractionated heparin doses for preventing arterial thrombosis in children undergoing cardiac catheterization. Cochrane Database of Systematic Reviews. 2014(3).	Excluded	Primary diagnostic	NA	NA	Excluded
27.	293	Badger S, Forster R, Blair PH, Ellis P, Kee F, Harkin DW. Endovascular treatment for ruptured abdominal aortic aneurysm. Cochrane Database of Systematic Reviews. 2017(5).	Excluded	Primary diagnostic	NA	NA	Excluded
28.	294	Bakhai A, Ferrieres J, Iniguez A, Sartral M, Belger M, Schmitt C, et al. Clinical outcomes, resource use, and costs at 1 year in patients with acute coronary syndrome undergoing PCI: results from the multinational APTOR registry. Journal of interventional cardiology. 2012;25(1):19-27.	Excluded	Primary diagnostic	NA	NA	Excluded
29.	295	Balduzzi S, Mantarro S, Guarneri V, Tagliabue L, Pistotti V, Moja L, et al. Trastuzumab‐containing regimens for metastatic breast cancer. Cochrane Database of Systematic Reviews. 2014(6).	Excluded	Primary diagnostic	NA	NA	Excluded
30.	296	Banzic I, Brankovic M, Maksimovic Z, Davidovic L, Markovic M, Rancic Z. Parkes Weber syndrome-Diagnostic and management paradigms: A systematic review. Phlebology. 2017;32(6):371-83.	Excluded	Primary diagnostic	NA	NA	Excluded
31.	297	Barbosa FT, Jucá MJ, Castro AA, Cavalcante JC. Neuraxial anaesthesia for lower‐limb revascularization. Cochrane Database of Systematic Reviews. 2013(7).	Excluded	Primary diagnostic	NA	NA	Excluded
32.	298	Barr S, Howe TE. Prosthetic rehabilitation for older dysvascular people following a unilateral transfemoral amputation. Cochrane Database of Systematic Reviews. 2018(10).	Excluded	Primary diagnostic	NA	NA	Excluded
33.	299	Bath PMW, Krishnan K, Appleton JP. Nitric oxide donors (nitrates), L‐arginine, or nitric oxide synthase inhibitors for acute stroke. Cochrane Database of Systematic Reviews. 2017(4).	Excluded	Primary diagnostic	NA	NA	Excluded
34.	300	Belfiore R, Vendrametto F, Cervesato E, Neri R, Della Mattia A, Narciso M, et al. Routine invasive vs conservative strategy in a cohort of unselected NSTEMI patients: Clinical outcome at short and mid-term follow-up (data from a single center study). Giornale Italiano di Cardiologia. 2017;18(10):e47-e8.	Excluded	Primary diagnostic	NA	NA	Excluded
35.	301	Bellmunt‐Montoya S, Escribano JM, Dilme J, Martinez‐Zapata MJ. CHIVA method for the treatment of chronic venous insufficiency. Cochrane Database of Systematic Reviews. 2015(6).	Excluded	Primary diagnostic	NA	NA	Excluded
36.	302	Bentley-Lewis R, Claggett B, Liu J, Maggioni AP, McMurray JJV, Tardif JC, et al. Baseline characteristics and cardiovascular outcomes in women with a history of gestational diabetes in the evaluation of lixisenatide in acute coronary syndrome trial. Diabetes. 2016;65:A356.	Excluded	Primary diagnostic	NA	NA	Excluded
37.	303	Bereza BG, Machado M, Einarson TR. Systematic review and quality assessment of economic evaluations and quality-of-life studies related to generalized anxiety disorder. Clinical therapeutics. 2009;31(6):1279-308.	Excluded	Primary diagnostic	NA	NA	Excluded
38.	304	Bhandari S, Ives N, Brettell EA, Valente M, Cockwell P, Topham PS, et al. Multicentre randomized controlled trial of angiotensinconverting enzyme inhibitor/angiotensin receptor blocker withdrawal in advanced renal disease: The STOP-ACEi trial. Nephrology Dialysis Transplantation. 2016;31(2):255-61.	Excluded	Primary diagnostic	NA	NA	Excluded
39.	305	Bi YF, Mao JY, Wang XL, Hou YZ, Zhao ZQ, Ge YB, et al. Study on syndrome differentiation and treatment in the management of chronic stable coronary artery disease to improve quality of life. Medicine. 2018;97(36):e12097.	Excluded	Primary diagnostic	NA	NA	Excluded
40.	306	Bighelli I, Castellazzi M, Cipriani A, Girlanda F, Guaiana G, Koesters M, et al. Antidepressants versus placebo for panic disorder in adults. Cochrane Database of Systematic Reviews. 2018(4).	Excluded	Primary diagnostic	NA	NA	Excluded
41.	307	Bilato C, Corti MC, Baggio G, Rampazzo D, Cutolo A, Iliceto S, et al. Prevalence, functional impact, and mortality of atrial fibrillation in an older Italian population (from the Pro.V.A. study). The American journal of cardiology. 2009;104(8):1092-7.	Excluded	Primary diagnostic	NA	NA	Excluded
42.	308	Birch DW, Dang JT, Switzer NJ, Manouchehri N, Shi X, Hadi G, et al. Heated insufflation with or without humidification for laparoscopic abdominal surgery. Cochrane Database of Systematic Reviews. 2016(10).	Excluded	Primary diagnostic	NA	NA	Excluded
43.	309	Bjelakovic G, Nikolova D, Bjelakovic M, Gluud C. Vitamin D supplementation for chronic liver diseases in adults. Cochrane Database of Systematic Reviews. 2017(11).	Excluded	Primary diagnostic	NA	NA	Excluded
44.	310	Blank O, von Tresckow B, Monsef I, Specht L, Engert A, Skoetz N. Chemotherapy alone versus chemotherapy plus radiotherapy for adults with early stage Hodgkin lymphoma. Cochrane Database of Systematic Reviews. 2017(4).	Excluded	Primary diagnostic	NA	NA	Excluded
45.	311	Bleijenberg N, Sino C, Hoogerduijn G, Ettema R. Care for the older persons: Focus on preservation of independency and autonomy. European Geriatric Medicine. 2014;5:S42-S3.	Excluded	Primary diagnostic	NA	NA	Excluded
46.	312	Blieden M, Smith D, Becker BT, Paoli CJ, Gandra SR. A systematic review of cardiovascular event utilities in Europe. Value in Health. 2015;18(7):A397.	Excluded	Primary diagnostic	NA	NA	Excluded
47.	313	Bloomfield R, Noble DW, Sudlow A. Prone position for acute respiratory failure in adults. Cochrane Database of Systematic Reviews. 2015(11).	Excluded	Primary diagnostic	NA	NA	Excluded
48.	314	Bobbio E, Marra AM, Arcopinto M, Salzano A, Celentani D, Sirico D, et al. Cardiovascular abnormalities in the low IGF-1 syndrome: Insights from the tosca project. Giornale Italiano di Cardiologia. 2011;12(12):e28-e9.	Excluded	Primary diagnostic	NA	NA	Excluded
49.	315	Bolignano D, Palmer SC, Navaneethan SD, Strippoli GFM. Aldosterone antagonists for preventing the progression of chronic kidney disease. Cochrane Database of Systematic Reviews. 2014(4).	Excluded	Primary diagnostic	NA	NA	Excluded
50.	316	Borthwick EMJ, Hill CJ, Rabindranath KS, Maxwell AP, McAuley DF, Blackwood B. High‐volume haemofiltration for sepsis in adults. Cochrane Database of Systematic Reviews. 2017(1).	Excluded	Primary diagnostic	NA	NA	Excluded
51.	317	Bostrom JA, Saczynski JS, Hajduk A, Donahue K, Rosenthal LS, Browning C, et al. Burden of Psychosocial and Cognitive Impairment in Patients With Atrial Fibrillation. Critical pathways in cardiology. 2017;16(2):71-5.	Excluded	Primary diagnostic	NA	NA	Excluded
52.	318	Bottiroli M, Maraffi T, Decaria D, Nonini S, Montrasio E, Gervasio K, et al. In-hospital and long-term mortality after venoarterial ECMO for refractory cardiogenic shock. Critical Care. 2015;19:S99.	Excluded	Primary diagnostic	NA	NA	Excluded
53.	319	Bottoni N, Bertaglia E, Donateo P, Quartieri F, Iori M, Maggi R, et al. Long-term clinical outcome of patients who failed catheter ablation of atrial fibrillation. Europace : European pacing, arrhythmias, and cardiac electrophysiology : journal of the working groups on cardiac pacing, arrhythmias, and cardiac cellular electrophysiology of the European Society of Cardiology. 2015;17(3):403-8.	Excluded	Primary diagnostic	NA	NA	Excluded
54.	320	Braam KI, van der Torre P, Takken T, Veening MA, van Dulmen‐den Broeder E, Kaspers GJL. Physical exercise training interventions for children and young adults during and after treatment for childhood cancer. Cochrane Database of Systematic Reviews. 2016(3).	Excluded	Primary diagnostic	NA	NA	Excluded
55.	321	Bravo CA, Hirji SA, Bhatt DL, Kataria R, Faxon DP, Ohman EM, et al. Complete versus culprit‐only revascularisation in ST elevation myocardial infarction with multi‐vessel disease. Cochrane Database of Systematic Reviews. 2017(5).	Excluded	Primary diagnostic	NA	NA	Excluded
56.	322	Bravo Zuñiga JI, Loza Munárriz C, López‐Alcalde J. Isolation as a strategy for controlling the transmission of hepatitis C virus (HCV) infection in haemodialysis units. Cochrane Database of Systematic Reviews. 2016(8).	Excluded	Primary diagnostic	NA	NA	Excluded
57.	323	Briones E, Lacalle JR, Marin‐Leon I, Rueda JR. Transmyocardial laser revascularization versus medical therapy for refractory angina. Cochrane Database of Systematic Reviews. 2015(2).	Excluded	Primary diagnostic	NA	NA	Excluded
58.	324	Bruder EA, Ball IM, Ridi S, Pickett W, Hohl C. Single induction dose of etomidate versus other induction agents for endotracheal intubation in critically ill patients. Cochrane Database of Systematic Reviews. 2015(1).	Excluded	Primary diagnostic	NA	NA	Excluded
59.	325	Bucholz EM, Strait KM, Dreyer RP, Lindau ST, D'Onofrio G, Geda M, et al. Editor's Choice-Sex differences in young patients with acute myocardial infarction: A VIRGO study analysis. European heart journal Acute cardiovascular care. 2017;6(7):610-22.	Excluded	Primary diagnostic	NA	NA	Excluded
60.	326	Burden S, Todd C, Hill J, Lal S. Pre‐operative Nutrition Support in Patients Undergoing Gastrointestinal Surgery. Cochrane Database of Systematic Reviews. 2012(11).	Excluded	Primary diagnostic	NA	NA	Excluded
61.	327	Burgel PR, Escamilla R, Perez T, Carre P, Caillaud D, Chanez P, et al. Impact of comorbidities on COPD-specific health-related quality of life. Respiratory medicine. 2013;107(2):233-41.	Excluded	Primary diagnostic	NA	NA	Excluded
62.	328	Burkhardt BEU, Rücker G, Stiller B. Prophylactic milrinone for the prevention of low cardiac output syndrome and mortality in children undergoing surgery for congenital heart disease. Cochrane Database of Systematic Reviews. 2015(3).	Excluded	Primary diagnostic	NA	NA	Excluded
63.	329	Buzzetti E, Kalafateli M, Thorburn D, Davidson BR, Tsochatzis E, Gurusamy KS. Interventions for hereditary haemochromatosis. Cochrane Database of Systematic Reviews. 2017(3).	Excluded	Primary diagnostic	NA	NA	Excluded
64.	330	Caddy C, Amit BH, McCloud TL, Rendell JM, Furukawa TA, McShane R, et al. Ketamine and other glutamate receptor modulators for depression in adults. Cochrane Database of Systematic Reviews. 2015(9).	Excluded	Primary diagnostic	NA	NA	Excluded
65.	331	Caeiro, Jr., Álvarez-Nebreda L, Mesa M, Sorio F, Gatell S, Ghelani P, et al. Burden of first osteoporotic hip fracture in Spain: Results of the interim analysis of a 1 2-month, prospective, observational study. Osteoporosis International. 2013;24(1):S108.	Excluded	Primary diagnostic	NA	NA	Excluded
66.	332	Caldwell PHY, Sureshkumar P, Wong WCF. Tricyclic and related drugs for nocturnal enuresis in children. Cochrane Database of Systematic Reviews. 2016(1).	Excluded	Primary diagnostic	NA	NA	Excluded
67.	333	Carson KV, Chandratilleke MG, Picot J, Brinn MP, Esterman AJ, Smith BJ. Physical training for asthma. Cochrane Database of Systematic Reviews. 2013(9).	Excluded	Primary diagnostic	NA	NA	Excluded
68.	334	Carvalho BC, Grimbacher B, Routes JM, Schiff R, Ito D, Xiong Y, et al. An assessment of health-related quality of life among newly diagnosed patients with primary immunodeficiency disease (PIDD) prior to treatment. Journal of Clinical Immunology. 2013;33(3):700.	Excluded	Primary diagnostic	NA	NA	Excluded
69.	335	Cavalheri V, Tahirah F, Nonoyama M, Jenkins S, Hill K. Exercise training undertaken by people within 12 months of lung resection for non-small cell lung cancer. The Cochrane database of systematic reviews. 2013(7):Cd009955.	Excluded	Primary diagnostic	NA	NA	Excluded
70.	336	Chakravarthy U, Harding SP, Rogers CA, Downes SM, Lotery AJ, Wordsworth S, et al. Ranibizumab versus bevacizumab to treat neovascular age-related macular degeneration: one-year findings from the IVAN randomized trial. Ophthalmology. 2012;119(7):1399-411.	Excluded	Primary diagnostic	NA	NA	Excluded
71.	337	Chang CC, Cheng AC, Chang AB. Over‐the‐counter (OTC) medications to reduce cough as an adjunct to antibiotics for acute pneumonia in children and adults. Cochrane Database of Systematic Reviews. 2014(3).	Excluded	Primary diagnostic	NA	NA	Excluded
72.	338	Chang DC, Rotellini-Coltvet LA, Mukherjee D, De Leon R, Freischlag JA. Surgical intervention for thoracic outlet syndrome improves patient's quality of life. Journal of vascular surgery. 2009;49(3):630-7.	Excluded	Primary diagnostic	NA	NA	Excluded
73.	339	Chatterjee NA, Upadhyay GA, Ellenbogen KA, Hayes DL, Singh JP. Atrioventricular nodal ablation in atrial fibrillation: A meta-analysis of biventricular vs. right ventricular pacing mode. European journal of heart failure. 2012;14(6):661-7.	Excluded	Primary diagnostic	NA	NA	Excluded
74.	340	Chen H, De Marco T, Kobashigawa EA, Katz PP, Chang VW, Blanc PD. Comparison of cardiac and pulmonaryspecific quality-of-life measures in pulmonary arterial hypertension. European Respiratory Journal. 2011;38(3):608-16.	Excluded	Primary diagnostic	NA	NA	Excluded
75.	341	Chen HS, Wang W, Wu SN, Liu JP. Corticosteroids for viral myocarditis. Cochrane Database of Systematic Reviews. 2013(10).	Excluded	Primary diagnostic	NA	NA	Excluded
76.	342	Chen K, Lu Z, Xin YC, Cai Y, Chen Y, Pan SM. Alpha‐2 agonists for long‐term sedation during mechanical ventilation in critically ill patients. Cochrane Database of Systematic Reviews. 2015(1).	Excluded	Primary diagnostic	NA	NA	Excluded
77.	343	Chen LW, Hsiao SF, Chien MY. Effect of exercise training in patient with pulmonary hypertension: A systematic review and meta-analysis. Physiotherapy (United Kingdom). 2015;101:eS225-eS6.	Excluded	Primary diagnostic	NA	NA	Excluded
78.	344	Chen YJ, Li LJ, Tang WL, Song JY, Qiu R, Li Q, et al. First‐line drugs inhibiting the renin angiotensin system versus other first‐line antihypertensive drug classes for hypertension. Cochrane Database of Systematic Reviews. 2018(11).	Excluded	Primary diagnostic	NA	NA	Excluded
79.	345	Cheuk DKL, Sieswerda E, van Dalen EC, Postma A, Kremer LCM. Medical interventions for treating anthracycline‐induced symptomatic and asymptomatic cardiotoxicity during and after treatment for childhood cancer. Cochrane Database of Systematic Reviews. 2016(8).	Excluded	Primary diagnostic	NA	NA	Excluded
80.	346	Chowdhury MM, McLain AD, Twine CP. Angioplasty versus bare metal stenting for superficial femoral artery lesions. Cochrane Database of Systematic Reviews. 2014(6).	Excluded	Primary diagnostic	NA	NA	Excluded
81.	347	Chung ES, Fischer TM, Kueffer F, Anand IS, Bax JJ, Gold MR, et al. The Post-Myocardial Infarction Pacing Remodeling Prevention Therapy (PRomPT) Trial: Design and Rationale. Journal of cardiac failure. 2015;21(7):601-7.	Excluded	Primary diagnostic	NA	NA	Excluded
82.	348	Cilliers A, Adler AJ, Saloojee H. Anti‐inflammatory treatment for carditis in acute rheumatic fever. Cochrane Database of Systematic Reviews. 2015(5).	Excluded	Primary diagnostic	NA	NA	Excluded
83.	349	Corley A, Rickard CM, Aitken LM, Johnston A, Barnett A, Fraser JF, et al. High‐flow nasal cannulae for respiratory support in adult intensive care patients. Cochrane Database of Systematic Reviews. 2017(5).	Excluded	Primary diagnostic	NA	NA	Excluded
84.	350	Coronado Daza J, Martí‐Carvajal AJ, Ariza García A, Rodelo Ceballos J, Yomayusa González N, Páez‐Canro C, et al. Early versus delayed erythropoietin for the anaemia of end‐stage kidney disease. Cochrane Database of Systematic Reviews. 2015(12).	Excluded	Primary diagnostic	NA	NA	Excluded
85.	351	Cruciani M, Mengoli C, Serpelloni G, Parisi SG, Malena M, Bosco O. Abacavir‐based triple nucleoside regimens for maintenance therapy in patients with HIV. Cochrane Database of Systematic Reviews. 2013(6).	Excluded	Primary diagnostic	NA	NA	Excluded
86.	352	Cummings A, Haviland J, Winter J, Grimmett C, Calman L, Corner J, et al. The impact of co-morbidities on quality of life, symptoms and functioning in the first 2 years following colorectal cancer surgery: Results from the UK colorectal wellbeing (CREW) cohort study. Psycho-Oncology. 2017;26:4.	Excluded	Primary diagnostic	NA	NA	Excluded
87.	353	da Silva TD, Massetti T, Crocetta TB, de Mello Monteiro CB, Carll A, Vanderlei LCM, et al. Heart Rate Variability and Cardiopulmonary Dysfunction in Patients with Duchenne Muscular Dystrophy: A Systematic Review. Pediatric cardiology. 2018;39(5):869-83.	Excluded	Primary diagnostic	NA	NA	Excluded
88.	354	Dahlan Z. Review of COPD and comorbidities. Critical Care and Shock. 2012;15(3):73-4.	Excluded	Primary diagnostic	NA	NA	Excluded
89.	355	Dall TM, Storm MV, Gillespie KB, Semilla AP, Wintfeld N, O'Grady MJ, et al. Health and economic benefits of preventing diabetes and sequelae among a prediabetes population. Diabetes. 2014;63:A6.	Excluded	Primary diagnostic	NA	NA	Excluded
90.	356	Dassel KB, Utz R, Supiano K, McGee N, Latimer S. The Influence of Hypothetical Death Scenarios on Multidimensional End-of-Life Care Preferences. The American journal of hospice & palliative care. 2018;35(1):52-9.	Excluded	Primary diagnostic	NA	NA	Excluded
91.	357	Deckert K, Walter J, Schwarzkopf L. Factors related to and economic implications of inhospital death in German lung cancer patients - results of a Nationwide health insurance claims data based study. BMC health services research. 2018;18(1):793.	Excluded	Primary diagnostic	NA	NA	Excluded
92.	358	Deleu I, Velu T, D'Hondt R, Marinovic I, Fontaine C. Screening and management of cardiovascular risk in Belgian women ≥65 years with metastatic breast cancer treated with anthracyclines: An interim analysis of the MYCARD study. European Journal of Cancer. 2016;57:S105.	Excluded	Primary diagnostic	NA	NA	Excluded
93.	359	Di Carlo A, Lamassa M, Franceschini M, Bovis F, Cecconi L, Pournajaf S, et al. Impact of acute-phase complications and interventions on 6-month survival after stroke. A prospective observational study. PloS one. 2018;13(3):e0194786.	Excluded	Primary diagnostic	NA	NA	Excluded
94.	360	Di Napoli A, Franco F, Di Lallo D, Chicca S, Guasticchi G. Propensity score analysis to evaluate assignment of patients to hemodiafiltration as initial modality of chronic dialysis. NDT Plus. 2010;3:iii389.	Excluded	Primary diagnostic	NA	NA	Excluded
95.	361	Dodson JA, Arnold SV, Gosch KL, Gill TM, Spertus JA, Krumholz HM, et al. Slow Gait Speed and Risk of Mortality or Hospital Readmission After Myocardial Infarction in the Translational Research Investigating Underlying Disparities in Recovery from Acute Myocardial Infarction: Patients' Health Status Registry. Journal of the American Geriatrics Society. 2016;64(3):596-601.	Excluded	Primary diagnostic	NA	NA	Excluded
96.	362	Doumas M, Imprialos Κ, Stavropoulos K, Reklou A, Sachinidis A, Athyros VG. Combination of SGLT-2 Inhibitors and GLP-1 Receptor Agonists: Potential Benefits in Surrogate and Hard Endpoints. Current pharmaceutical design. 2018;24(17):1879-86.	Excluded	Primary diagnostic	NA	NA	Excluded
97.	363	Dreyer RP, Smolderen KG, Strait KM, Beltrame JF, Lichtman JH, Lorenze NP, et al. Sex differences in pre-event health status of young patients with acute myocardial infarction: The virgo study. Circulation: Cardiovascular Quality and Outcomes. 2013;6(3).	Excluded	Primary diagnostic	NA	NA	Excluded
98.	364	Dudink EAMP, Erkuner Ö, Berg J, Nieuwlaat R, Capucci A, Camm AJ, et al. The influence of progression of atrial fibrillation on quality of life: A report from the euro heart survey. Europace : European pacing, arrhythmias, and cardiac electrophysiology : journal of the working groups on cardiac pacing, arrhythmias, and cardiac cellular electrophysiology of the European Society of Cardiology. 2017;…	Excluded	Primary diagnostic	NA	NA	Excluded
99.	365	Echouffo-Tcheugui JB, Shrader P, Thomas L, Gersh BJ, Kowey PR, Mahaffey KW, et al. Care Patterns and Outcomes in Atrial Fibrillation Patients With and Without Diabetes: ORBIT-AF Registry. Journal of the American College of Cardiology. 2017;70(11):1325-35.	Excluded	Primary diagnostic	NA	NA	Excluded
100.	366	El Dib R, Gameiro OLF, Ogata MSP, Módolo NSP, Braz LG, Jorge EC, et al. Zinc supplementation for the prevention of type 2 diabetes mellitus in adults with insulin resistance. Cochrane Database of Systematic Reviews. 2015(5).	Excluded	Primary diagnostic	NA	NA	Excluded
101.	367	El Dib R, Gomaa H, Carvalho RP, Camargo SE, Bazan R, Barretti P, et al. Enzyme replacement therapy for Anderson‐Fabry disease. Cochrane Database of Systematic Reviews. 2016(7).	Excluded	Primary diagnostic	NA	NA	Excluded
102.	368	Elphick HE, Mallory G. Oxygen therapy for cystic fibrosis. Cochrane Database of Systematic Reviews. 2013(7).	Excluded	Primary diagnostic	NA	NA	Excluded
103.	369	Esposito M, Grusovin MG, Worthington HV. Interventions for replacing missing teeth: antibiotics at dental implant placement to prevent complications. Cochrane Database of Systematic Reviews. 2013(7).	Excluded	Primary diagnostic	NA	NA	Excluded
104.	370	Esquinas C, Sanchez-de-la Torre M, Aldoma A, Flores M, Martinez M, Barcelo A, et al. Rationale and methodology of the impact of continuous positive airway pressure on patients with ACS and nonsleepy OSA: the ISAACC Trial. Clinical cardiology. 2013;36(9):495-501.	Excluded	Primary diagnostic	NA	NA	Excluded
105.	371	Ezebialu IU, Eke AC, Eleje GU, Nwachukwu CE. Methods for assessing pre‐induction cervical ripening. Cochrane Database of Systematic Reviews. 2015(6).	Excluded	Primary diagnostic	NA	NA	Excluded
106.	372	Faddy SC, Jennings PA. Biphasic versus monophasic waveforms for transthoracic defibrillation in out‐of‐hospital cardiac arrest. Cochrane Database of Systematic Reviews. 2016(2).	Excluded	Primary diagnostic	NA	NA	Excluded
107.	373	Faller B, Beuscart JB, Frimat L. Competing-risk analysis of death and dialysis initiation among elderly (>/=80 years) newly referred to nephrologists: a French prospective study. BMC nephrology. 2013;14:103.	Excluded	Primary diagnostic	NA	NA	Excluded
108.	374	Feinberg J, Nielsen EE, Greenhalgh J, Hounsome J, Sethi NJ, Safi S, et al. Drug‐eluting stents versus bare‐metal stents for acute coronary syndrome. Cochrane Database of Systematic Reviews. 2017(8).	Excluded	Primary diagnostic	NA	NA	Excluded
109.	375	Finkelstein FO, Story K, Firanek C, Mendelssohn D, Barre P, Takano T, et al. Health-related quality of life and hemoglobin levels in chronic kidney disease patients. Clinical journal of the American Society of Nephrology : CJASN. 2009;4(1):33-8.	Excluded	Primary diagnostic	NA	NA	Excluded
110.	376	Fisher SA, Zhang H, Doree C, Mathur A, Martin‐Rendon E. Stem cell treatment for acute myocardial infarction. Cochrane Database of Systematic Reviews. 2015(9).	Excluded	Primary diagnostic	NA	NA	Excluded
111.	377	Fumagalli S, Said S, Laroche C, Gabbai D, Boni S, Marchionni N, et al. Atrial fibrillation and diabetes mellitus: Evidence of a risky, synergistic, interaction. The results of the EURObservational Research Programme-Atrial Fibrillation (EORP-AF) General Pilot Registry. European heart journal. 2016;37:285-6.	Excluded	Primary diagnostic	NA	NA	Excluded
112.	378	Fusaro E, Tomietto P, Colombelli P, Abdi-Ali L, D'Alessandro G, Prandini P, et al. Tocilizumab in the real clinical practice: A preliminary descriptive analysis from the Italian observational trust study. Annals of the Rheumatic Diseases. 2013;72.	Excluded	Primary diagnostic	NA	NA	Excluded
113.	379	Galvin IM, Levy R, Boyd JG, Day AG, Wallace MC. Cooling for cerebral protection during brain surgery. Cochrane Database of Systematic Reviews. 2015(1).	Excluded	Primary diagnostic	NA	NA	Excluded
114.	380	Galvin IM, Steel A, Pinto R, Ferguson ND, Davies MW. Partial liquid ventilation for preventing death and morbidity in adults with acute lung injury and acute respiratory distress syndrome. Cochrane Database of Systematic Reviews. 2013(7).	Excluded	Primary diagnostic	NA	NA	Excluded
115.	381	Gamper G, Havel C, Arrich J, Losert H, Pace NL, Müllner M, et al. Vasopressors for hypotensive shock. Cochrane Database of Systematic Reviews. 2016(2).	Excluded	Primary diagnostic	NA	NA	Excluded
116.	382	Garrison SR, Kolber MR, Korownyk CS, McCracken RK, Heran BS, Allan GM. Blood pressure targets for hypertension in older adults. Cochrane Database of Systematic Reviews. 2017(8).	Excluded	Primary diagnostic	NA	NA	Excluded
117.	383	Gehlbach P, Li T, Hatef E. Statins for age‐related macular degeneration. Cochrane Database of Systematic Reviews. 2016(8).	Excluded	Primary diagnostic	NA	NA	Excluded
118.	384	Goláň L, Goker-Alpan O, Holida M, Kantola I, Klopotowski M, Kuusisto J, et al. Evaluation of the efficacy and safety of three dosing regimens of agalsidase alfa enzyme replacement therapy in adults with fabry disease. Drug design, development and therapy. 2015;9:3435-44.	Excluded	Primary diagnostic	NA	NA	Excluded
119.	385	Goldstein D, Moskowitz AJ, Gelijns AC, Ailawadi G, Parides MK, Perrault LP, et al. Two-Year Outcomes of Surgical Treatment of Severe Ischemic Mitral Regurgitation. The New England journal of medicine. 2016;374(4):344-53.	Excluded	Primary diagnostic	NA	NA	Excluded
120.	386	Golpanian S, El-Khorazaty J, Mendizabal A, DiFede DL, Suncion VY, Karantalis V, et al. Effect of aging on human mesenchymal stem cell therapy in ischemic cardiomyopathy patients. Journal of the American College of Cardiology. 2015;65(2):125-32.	Excluded	Primary diagnostic	NA	NA	Excluded
121.	387	Goodwin A, Parker S, Ghersi D, Wilcken N. Post‐operative radiotherapy for ductal carcinoma in situ of the breast. Cochrane Database of Systematic Reviews. 2013(11).	Excluded	Primary diagnostic	NA	NA	Excluded
122.	388	Gopaluni S, Sherif M, Ahmadouk NA. Interventions for chronic kidney disease‐associated restless legs syndrome. Cochrane Database of Systematic Reviews. 2016(11).	Excluded	Primary diagnostic	NA	NA	Excluded
123.	389	Gotera C, Meneses PL, Barreto DB, Acosta PC, Villalona RM, Lobato SD, et al. Noninvasive mechanical ventilation in acute hypercapnic respiratory failure is not just a problem for COPD patients. Chest. 2014;145(3).	Excluded	Primary diagnostic	NA	NA	Excluded
124.	390	Goudie AR, Lipworth BJ, Hopkinson PJ, Wei L, Struthers AD. Tadalafil in patients with chronic obstructive pulmonary disease: a randomised, double-blind, parallel-group, placebo-controlled trial. The Lancet Respiratory medicine. 2014;2(4):293-300.	Excluded	Primary diagnostic	NA	NA	Excluded
125.	391	Grabosch SM, Shariff OM, Helm CW. Non‐steroidal anti‐inflammatory agents to induce regression and prevent the progression of cervical intraepithelial neoplasia. Cochrane Database of Systematic Reviews. 2018(2).	Excluded	Primary diagnostic	NA	NA	Excluded
126.	392	Grainger BT, White S, Lake S, Hamer A, Fisher N, Pegg T. Mortality, morbidity and evidence-based management amongst patients in regional New Zealand with severe left ventricular systolic dysfunction (1997-2011). Internal medicine journal. 2013;43(6):692-9.	Excluded	Primary diagnostic	NA	NA	Excluded
127.	393	Granger C. CON: Not to Medicate: Managing Breathlessness. Journal of Thoracic Oncology. 2018;13(10):S192.	Excluded	Primary diagnostic	NA	NA	Excluded
128.	394	Green J, Gilchrist FJ, Carroll W. Interventions for preventing distal intestinal obstruction syndrome (DIOS) in cystic fibrosis. Cochrane Database of Systematic Reviews. 2018(6).	Excluded	Primary diagnostic	NA	NA	Excluded
129.	395	Grivell RM, Andersen C, Dodd JM. Prenatal interventions for congenital diaphragmatic hernia for improving outcomes. Cochrane Database of Systematic Reviews. 2015(11).	Excluded	Primary diagnostic	NA	NA	Excluded
130.	396	Grocott MPW, Dushianthan A, Hamilton MA, Mythen MG, Harrison D, Rowan K. Perioperative increase in global blood flow to explicit defined goals and outcomes following surgery. Cochrane Database of Systematic Reviews. 2012(11).	Excluded	Primary diagnostic	NA	NA	Excluded
131.	397	Gu Y, Estcourt L, Doree C, Trivella M, Hopewell S, Vyas P. Comparison of a restrictive versus liberal red blood cell transfusion policy in myelodysplastic syndromes and other bone marrow failure disorders-a systematic review. Leukemia Research. 2015;39:S152-S3.	Excluded	Primary diagnostic	NA	NA	Excluded
132.	398	Gu Y, Estcourt LJ, Doree C, Hopewell S, Vyas P. Comparison of a restrictive versus liberal red cell transfusion policy for patients with myelodysplasia, aplastic anaemia, and other congenital bone marrow failure disorders. Cochrane Database of Systematic Reviews. 2015(10).	Excluded	Primary diagnostic	NA	NA	Excluded
133.	399	Guay J, Parker MJ, Gajendragadkar PR, Kopp S. Anaesthesia for hip fracture surgery in adults. Cochrane Database of Systematic Reviews. 2016(2).	Excluded	Primary diagnostic	NA	NA	Excluded
134.	400	Gudbjörnsdottir S, Eliasson B, Svensson AM, Avdic T, Landin-Olsson M, Cederholm J. Insulin pumps (CSII) and cardiovascular diseases and mortality in the Swedish national diabetes register. Diabetologia. 2014;57(1):S90.	Excluded	Primary diagnostic	NA	NA	Excluded
135.	401	Gupta T, Henry J. Barriers to participation in exercise therapy for peripheral arterial disease. Ochsner Journal. 2017;17(3):e35.	Excluded	Primary diagnostic	NA	NA	Excluded
136.	402	Gurusamy KS, Belgaumkar AP, Haswell A, Pereira SP, Davidson BR. Interventions for necrotising pancreatitis. Cochrane Database of Systematic Reviews. 2016(4).	Excluded	Primary diagnostic	NA	NA	Excluded
137.	403	Gurusamy KS, Koti R, Pamecha V, Davidson BR. Veno‐venous bypass versus none for liver transplantation. Cochrane Database of Systematic Reviews. 2011(3).	Excluded	Primary diagnostic	NA	NA	Excluded
138.	404	Gurusamy KS, Lusuku C, Davidson BR. Pregabalin for decreasing pancreatic pain in chronic pancreatitis. Cochrane Database of Systematic Reviews. 2016(2).	Excluded	Primary diagnostic	NA	NA	Excluded
139.	405	Gurusamy KS, Naik P, Abu‐Amara M, Fuller B, Davidson BR. Techniques of flushing and reperfusion for liver transplantation. Cochrane Database of Systematic Reviews. 2012(3).	Excluded	Primary diagnostic	NA	NA	Excluded
140.	406	Gurusamy KS, Pissanou T, Pikhart H, Vaughan J, Burroughs AK, Davidson BR. Methods to decrease blood loss and transfusion requirements for liver transplantation. Cochrane Database of Systematic Reviews. 2011(12).	Excluded	Primary diagnostic	NA	NA	Excluded
141.	407	Halank M, Einsle F, Lehman S, Bremer H, Ewert R, Wilkens H, et al. Exercise capacity affects quality of life in patients with pulmonary hypertension. Lung. 2013;191(4):337-43.	Excluded	Primary diagnostic	NA	NA	Excluded
142.	408	Hall DP, Estcourt LJ, Doree C, Hopewell S, Trivella M, Walsh TS. Plasma transfusions prior to insertion of central lines for people with abnormal coagulation. Cochrane Database of Systematic Reviews. 2016(9).	Excluded	Primary diagnostic	NA	NA	Excluded
143.	409	Hammer F, Krane V, Störk S, Röser C, Hofmann K, Pollak N, et al. Rationale and design of the Mineralocorticoid Receptor Antagonists in End-Stage Renal Disease Study (MiREnDa). Nephrology Dialysis Transplantation. 2014;29(2):400-5.	Excluded	Primary diagnostic	NA	NA	Excluded
144.	410	Han J, Dai L, Zhong N, Young D. Breathlessness or health status in chronic obstructive pulmonary disease: the impact of different definitions. Copd. 2015;12(2):115-25.	Excluded	Primary diagnostic	NA	NA	Excluded
145.	411	Hanon O, Vidal JS, Le Heuzey JY, Kirchhof P, De Caterina R, Schmitt J, et al. Oral anticoagulant use in octogenarian European patients with atrial fibrillation: A subanalysis of PREFER in AF. International journal of cardiology. 2017;232:98-104.	Excluded	Primary diagnostic	NA	NA	Excluded
146.	412	Harrison D, Reszel J, Bueno M, Sampson M, Shah VS, Taddio A, et al. Breastfeeding for procedural pain in infants beyond the neonatal period. Cochrane Database of Systematic Reviews. 2016(10).	Excluded	Primary diagnostic	NA	NA	Excluded
147.	413	Haviland J, Cummings A, Winter J, Grimmett C, Calman L, Corner J, et al. The impact of co-morbidities on recovery from colorectal cancer within first 2 years after surgery: Results from the UK Colorectal Wellbeing (CREW) cohort study. European Journal of Surgical Oncology. 2016;42(11):S231.	Excluded	Primary diagnostic	NA	NA	Excluded
148.	414	Heiwe S, Jacobson SH. Exercise training for adults with chronic kidney disease. Cochrane Database of Systematic Reviews. 2011(10).	Excluded	Primary diagnostic	NA	NA	Excluded
149.	415	Hellhammer K, Balzer J, Zeus T, Rammos C, Niebel S, Kubatz L, et al. Percutaneous mitral valve repair using the MitraClip® systemin patients with anemia. International journal of cardiology. 2015;184(1):399-404.	Excluded	Primary diagnostic	NA	NA	Excluded
150.	416	Hellhammer K, Zeus T, Balzer J, Van Hall S, Rammos C, Wagstaff R, et al. Safety and efficacy of percutaneous mitral valve repair using the MitraClip® system in patients with diabetes mellitus. PloS one. 2014;9(11).	Excluded	Primary diagnostic	NA	NA	Excluded
151.	417	Hemmingsen B, Sonne DP, Metzendorf MI, Richter B. Insulin secretagogues for prevention or delay of type 2 diabetes mellitus and its associated complications in persons at increased risk for the development of type 2 diabetes mellitus. Cochrane Database of Systematic Reviews. 2016(10).	Excluded	Primary diagnostic	NA	NA	Excluded
152.	418	Hemmingsen B, Sonne DP, Metzendorf MI, Richter B. Dipeptidyl‐peptidase (DPP)‐4 inhibitors and glucagon‐like peptide (GLP)‐1 analogues for prevention or delay of type 2 diabetes mellitus and its associated complications in people at increased risk for the development of type 2 diabetes mellitus. Cochrane Database of Systematic Reviews. 2017(5).	Excluded	Primary diagnostic	NA	NA	Excluded
153.	419	Henriquez D, Roos‐Hesselink JW, Schalij MJ, Klautz RJM, Helmerhorst FM, de Groot CJM. Treatment of valvular heart disease during pregnancy for improving maternal and neonatal outcome. Cochrane Database of Systematic Reviews. 2011(5).	Excluded	Primary diagnostic	NA	NA	Excluded
154.	420	Henry TD, Pepine CJ, Lambert CR, Traverse JH, Schatz R, Costa M, et al. The Athena trials: Autologous adipose-derived regenerative cells for refractory chronic myocardial ischemia with left ventricular dysfunction. Catheterization and cardiovascular interventions : official journal of the Society for Cardiac Angiography & Interventions. 2017;89(2):169-77.	Excluded	Primary diagnostic	NA	NA	Excluded
155.	421	Henry TD, Traverse JH, Hammon BL, East CA, Bruckner B, Remmers AE, et al. Safety and efficacy of ixmyelocel-T: an expanded, autologous multi-cellular therapy, in dilated cardiomyopathy. Circulation research. 2014;115(8):730-7.	Excluded	Primary diagnostic	NA	NA	Excluded
156.	422	Herbert G, Perry R, Andersen HK, Atkinson C, Penfold C, Lewis SJ, et al. Early enteral nutrition within 24 hours of lower gastrointestinal surgery versus later commencement for length of hospital stay and postoperative complications. Cochrane Database of Systematic Reviews. 2018(10).	Excluded	Primary diagnostic	NA	NA	Excluded
157.	423	Hewitt N, Bucknall T, Faraone NM. Lateral positioning for critically ill adult patients. Cochrane Database of Systematic Reviews. 2016(5).	Excluded	Primary diagnostic	NA	NA	Excluded
158.	424	Hoeks SE, op Reimer WJ, van Gestel YR, Smolderen KG, Verhagen H, van Domburg RT, et al. Preoperative cardiac risk index predicts long-term mortality and health status. The American journal of medicine. 2009;122(6):559-65.	Excluded	Primary diagnostic	NA	NA	Excluded
159.	425	Holm KE, Bowler RP, Make BJ, Wamboldt FS. Family relationship quality is associated with psychological distress, dyspnea, and quality of life in COPD. Copd. 2009;6(5):359-68.	Excluded	Primary diagnostic	NA	NA	Excluded
160.	426	Hooglugt JLQ, van Dissel AC, Blok IM, de Haan FH, Jørstad HT, Bouma BJ, et al. The effect of exercise training in symptomatic patients with grown-up congenital heart disease: a review. Expert Review of Cardiovascular Therapy. 2018;16(6):379-86.	Excluded	Primary diagnostic	NA	NA	Excluded
161.	427	Hummel J, Rücker G, Stiller B. Prophylactic levosimendan for the prevention of low cardiac output syndrome and mortality in paediatric patients undergoing surgery for congenital heart disease. Cochrane Database of Systematic Reviews. 2017(8).	Excluded	Primary diagnostic	NA	NA	Excluded
162.	428	Hussein WF, Arramreddy R, Sun SJ, Reiterman M, Schiller B. Higher Ultrafiltration Rate Is Associated with Longer Dialysis Recovery Time in Patients Undergoing Conventional Hemodialysis. American journal of nephrology. 2017;46(1):3-10.	Excluded	Primary diagnostic	NA	NA	Excluded
163.	429	Hyder SN, Kazmi U, Malik A. An echocardiographic evaluation of left ventricular function in patients with thalassemia major. Journal of Pakistan Medical Students. 2013;3(1):10-5.	Excluded	Primary diagnostic	NA	NA	Excluded
164.	430	Iannaccone A, Marwick TH. Cost Effectiveness of Transcatheter Aortic Valve Replacement Compared with Medical Management or Surgery for Patients with Aortic Stenosis. Applied Health Economics and Health Policy. 2015;13(1):29-45.	Excluded	Primary diagnostic	NA	NA	Excluded
165.	431	Jacquelinet M, Duva Pentiah A, Coisne A, Lapierre P, Hebbar E, Fertin M, et al. Quality of life in outpatients with hypertrophic cardiomyopathy. European journal of heart failure. 2017;19:253.	Excluded	Primary diagnostic	NA	NA	Excluded
166.	432	Jefferson T, Jones MA, Doshi P, Del Mar CB, Hama R, Thompson MJ, et al. Neuraminidase inhibitors for preventing and treating influenza in adults and children. Cochrane Database of Systematic Reviews. 2014(4).	Excluded	Primary diagnostic	NA	NA	Excluded
167.	433	Jiang L, Zeng R, Yang K, Mi DH, Tian JH, Ma B, et al. Tidal versus other forms of peritoneal dialysis for acute kidney injury. Cochrane Database of Systematic Reviews. 2012(6).	Excluded	Primary diagnostic	NA	NA	Excluded
168.	434	Jones L, Othman M, Dowswell T, Alfirevic Z, Gates S, Newburn M, et al. Pain management for women in labour: an overview of systematic reviews. Cochrane Database of Systematic Reviews. 2012(3).	Excluded	Primary diagnostic	NA	NA	Excluded
169.	435	Jun M, Venkataraman V, Razavian M, Cooper B, Zoungas S, Ninomiya T, et al. Antioxidants for chronic kidney disease. Cochrane Database of Systematic Reviews. 2012(10).	Excluded	Primary diagnostic	NA	NA	Excluded
170.	436	Kabbach EZ, Mazzuco A, Borghi-Silva A, Cabiddu R, Agnoleto AG, Barbosa JF, et al. Increased parasympathetic cardiac modulation in patients with acute exacerbation of COPD: how should we interpret it? International journal of chronic obstructive pulmonary disease. 2017;12:2221-30.	Excluded	Primary diagnostic	NA	NA	Excluded
171.	437	Kaempfen S, Neumann RP, Jost K, Schulzke SM. Beta‐blockers for prevention and treatment of retinopathy of prematurity in preterm infants. Cochrane Database of Systematic Reviews. 2018(3).	Excluded	Primary diagnostic	NA	NA	Excluded
172.	438	Kajba S. The prevalence of co-morbidities and exacerbations in COPD patients in Slovenia. European Respiratory Journal. 2015;46.	Excluded	Primary diagnostic	NA	NA	Excluded
173.	439	Kar S, Lim DS, Grayburn P, Wang A, Foster E, Weissman NJ, et al. The EVEREST II REALISM continued access study: One-year outcomes in patients with degenerative mitral regurgitation reported by baseline New York Heart Association functional class. EuroIntervention. 2016:337.	Excluded	Primary diagnostic	NA	NA	Excluded
174.	440	Karl-Heinz Kuck KH, Colombo A, Alfieri O, Vahanian A, Baldus S, Maisano F, et al. Multicentre trial of a transfemoral mitral valve reconstruction system. European journal of heart failure. 2017;19:349.	Excluded	Primary diagnostic	NA	NA	Excluded
175.	441	Karl-Heinz Kuck KH, Maisano F, Baldus S, Colombo A, Alfieri O, Juliard J, et al. Outcomes up to 2 years from the multicenter CE trial of transcatheter mitral valve annuloplasty in patients with functional mitral regurgitation. European journal of heart failure. 2018;20:9.	Excluded	Primary diagnostic	NA	NA	Excluded
176.	442	Kasirajan V, Spradlin EA, Mormando TE, Medina AE, Ovadia P, Schwartzman DS, et al. Minimally invasive surgery using bipolar radiofrequency energy is effective treatment for refractory atrial fibrillation. The Annals of thoracic surgery. 2012;93(5):1456-61.	Excluded	Primary diagnostic	NA	NA	Excluded
177.	443	Kass-Iliyya A, Hashim H. Nocturnal polyuria: Literature review of definition, pathophysiology, investigations and treatment. Journal of Clinical Urology. 2018.	Excluded	Primary diagnostic	NA	NA	Excluded
178.	444	Kaufmann CP, Stampfli D, Mory N, Hersberger KE, Lampert ML. Drug-Associated Risk Tool: development and validation of a self-assessment questionnaire to screen for hospitalised patients at risk for drug-related problems. BMJ open. 2018;8(3):e016610.	Excluded	Primary diagnostic	NA	NA	Excluded
179.	445	Kavakbasi E, Scheld HH, Kessler T, Sindermann JR, Kösek V, Tjan TDT, et al. Postoperative Complications and Long-Term Results after Primary Cardiac Sarcoma Resection. Thoracic and Cardiovascular Surgeon. 2017.	Excluded	Primary diagnostic	NA	NA	Excluded
180.	446	Kavakbasi E, Sindermann JR, Scheld HH, Kösek V, Tjan TDT, Martens S, et al. Postoperative course and long-term results after primary malignant heart tumor resection: A single-center experience. Thoracic and Cardiovascular Surgeon. 2017;65.	Excluded	Primary diagnostic	NA	NA	Excluded
181.	447	Kawut SM, Bagiella E, Shimbo D, Lederer DJ, Al-Naamani N, Roberts KE, et al. Rationale and design of a phase II clinical trial of aspirin and simvastatin for the treatment of pulmonary arterial hypertension: ASA-STAT. Contemporary clinical trials. 2011;32(2):280-7.	Excluded	Primary diagnostic	NA	NA	Excluded
182.	448	Kearney M, Orrell RW, Fahey M, Brassington R, Pandolfo M. Pharmacological treatments for Friedreich ataxia. Cochrane Database of Systematic Reviews. 2016(8).	Excluded	Primary diagnostic	NA	NA	Excluded
183.	449	Khan FA, Ullah H. Pharmacological agents for preventing morbidity associated with the haemodynamic response to tracheal intubation. Cochrane Database of Systematic Reviews. 2013(7).	Excluded	Primary diagnostic	NA	NA	Excluded
184.	450	Kitson S, Ryan N, MacKintosh ML, Edmondson R, Duffy JMN, Crosbie EJ. Interventions for weight reduction in obesity to improve survival in women with endometrial cancer. Cochrane Database of Systematic Reviews. 2018(2).	Excluded	Primary diagnostic	NA	NA	Excluded
185.	451	Koo HK, Lawrence KAK, Musini VM. Beta‐blockers for preventing aortic dissection in Marfan syndrome. Cochrane Database of Systematic Reviews. 2017(11).	Excluded	Primary diagnostic	NA	NA	Excluded
186.	452	Kotecha D, Mohamed M, Shantsila E, Popescu BA, Steeds RP. Is echocardiography valid and reproducible in patients with atrial fibrillation? A systematic review. Europace : European pacing, arrhythmias, and cardiac electrophysiology : journal of the working groups on cardiac pacing, arrhythmias, and cardiac cellular electrophysiology of the European Society of Cardiology. 2017;19(9):1427-38.	Excluded	Primary diagnostic	NA	NA	Excluded
187.	453	Kuijpers W, Groen WG, Aaronson NK, van Harten WH. A systematic review of web-based interventions for patient empowerment and physical activity in chronic diseases: relevance for cancer survivors. Journal of medical Internet research. 2013;15(2):e37.	Excluded	Primary diagnostic	NA	NA	Excluded
188.	454	Kyriakou C, Murphy P, Petrucci MT, Bacon P, Lewis P, Gilet H, et al. Health-related quality of life in lenalidomide and bortezomib treated patients with relapsed/refractory multiple myeloma. Blood. 2015;126(23):2085.	Excluded	Primary diagnostic	NA	NA	Excluded
189.	455	Kyriakou C, Petrucci M, Welslau M, Leleu X, Vande Broek I, Bacon P, et al. Exploration and quantification of the determinants of baseline health-related quality of life (HRQOL) for patients in relapsed/refractory multiple myeloma. Haematologica. 2013;98:600.	Excluded	Primary diagnostic	NA	NA	Excluded
190.	456	Labarca G, Bustamante A, Valdivia G, Diaz R, Huete A, Mac Nab P, et al. The boundaries of mild chronic obstructive pulmonary disease (COPD): design of the searching clinical COPD onset (SOON) study. BMJ open. 2017;7(8):e015731.	Excluded	Primary diagnostic	NA	NA	Excluded
191.	457	Lacasse Y, Bernard S, Sériès F, Nguyen VH, Bourbeau J, Aaron S, et al. Multi-center, randomized, placebo-controlled trial of nocturnal oxygen therapy in chronic obstructive pulmonary disease: A study protocol for the INOX trial. BMC pulmonary medicine. 2017;17(1).	Excluded	Primary diagnostic	NA	NA	Excluded
192.	458	Lafuente‐Lafuente C, Valembois L, Bergmann JF, Belmin J. Antiarrhythmics for maintaining sinus rhythm after cardioversion of atrial fibrillation. Cochrane Database of Systematic Reviews. 2015(3).	Excluded	Primary diagnostic	NA	NA	Excluded
193.	459	Lai NM, Foong SC, Foong WC, Tan K. Co‐bedding in neonatal nursery for promoting growth and neurodevelopment in stable preterm twins. Cochrane Database of Systematic Reviews. 2016(4).	Excluded	Primary diagnostic	NA	NA	Excluded
194.	460	Lamirault G, de Bock E, Sébille V, Delasalle B, Roncalli J, Susen S, et al. Sustained quality of life improvement after intracoronary injection of autologous bone marrow cells in the setting of acute myocardial infarction: results from the BONAMI trial. Quality of Life Research. 2017;26(1):121-5.	Excluded	Primary diagnostic	NA	NA	Excluded
195.	461	Lancellotti P, Anker SD, Donal E, Edvardsen T, Popescu BA, Farmakis D, et al. EACVI/HFA Cardiac Oncology Toxicity Registry in breast cancer patients: rationale, study design, and methodology (EACVI/HFA COT Registry)--EURObservational Research Program of the European Society of Cardiology. European heart journal cardiovascular Imaging. 2015;16(5):466-70.	Excluded	Primary diagnostic	NA	NA	Excluded
196.	462	Lash JP, Go AS, Appel LJ, He J, Ojo A, Rahman M, et al. Chronic Renal Insufficiency Cohort (CRIC) Study: baseline characteristics and associations with kidney function. Clinical journal of the American Society of Nephrology : CJASN. 2009;4(8):1302-11.	Excluded	Primary diagnostic	NA	NA	Excluded
197.	463	Lass A, Newson LR. Omega 3 polyunsaturated fatty acids and the menopause. Post Reproductive Health. 2018;24(3):130-1.	Excluded	Primary diagnostic	NA	NA	Excluded
198.	464	Lawrie TA, Bryant A, Cameron A, Gray E, Morrison J. Pegylated liposomal doxorubicin for relapsed epithelial ovarian cancer. Cochrane Database of Systematic Reviews. 2013(7).	Excluded	Primary diagnostic	NA	NA	Excluded
199.	465	Leach MJ, Kumar S. Cinnamon for diabetes mellitus. Cochrane Database of Systematic Reviews. 2012(9).	Excluded	Primary diagnostic	NA	NA	Excluded
200.	466	Lee H, Jhun BW, Cho J, Yoo KH, Lee JH, Kim DK, et al. Different impacts of respiratory symptoms and comorbidities on COPD-specific health-related quality of life by COPD severity. International journal of chronic obstructive pulmonary disease. 2017;12:3301-10.	Excluded	Primary diagnostic	NA	NA	Excluded
201.	467	Leleu X, Kyriakou C, Vande Broek I, Murphy P, Bacon P, Lewis P, et al. Prospective longitudinal study on quality of life in relapsed/refractory multiple myeloma patients receiving second- or third-line lenalidomide or bortezomib treatment. Blood cancer journal. 2017;7(3):e543.	Excluded	Primary diagnostic	NA	NA	Excluded
202.	468	Leone MA, Vigna‐Taglianti F, Avanzi G, Brambilla R, Faggiano F. Gamma‐hydroxybutyrate (GHB) for treatment of alcohol withdrawal and prevention of relapses. Cochrane Database of Systematic Reviews. 2010(2).	Excluded	Primary diagnostic	NA	NA	Excluded
203.	469	Lewicki M, Ng I, Schneider AG. HMG CoA reductase inhibitors (statins) for preventing acute kidney injury after surgical procedures requiring cardiac bypass. Cochrane Database of Systematic Reviews. 2015(3).	Excluded	Primary diagnostic	NA	NA	Excluded
204.	470	Lewis SR, Butler AR, Brammar A, Nicholson A, Smith AF. Perioperative fluid volume optimization following proximal femoral fracture. Cochrane Database of Systematic Reviews. 2016(3).	Excluded	Primary diagnostic	NA	NA	Excluded
205.	471	Lewis SR, Nicholson A, Smith AF, Alderson P. Alpha‐2 adrenergic agonists for the prevention of shivering following general anaesthesia. Cochrane Database of Systematic Reviews. 2015(8).	Excluded	Primary diagnostic	NA	NA	Excluded
206.	472	Li C, D'Agostino M, Krieger A, Suurna M. Upper airway stimulation for obstructive sleep apnea: Combined northeast outcomes. Sleep. 2017;40:A208-A9.	Excluded	Primary diagnostic	NA	NA	Excluded
207.	473	Li X, Xu S, Tan Y, Chen J. The effects of idarubicin versus other anthracyclines for induction therapy of patients with newly diagnosed leukaemia. Cochrane Database of Systematic Reviews. 2015(6).	Excluded	Primary diagnostic	NA	NA	Excluded
208.	474	Liang S, Wang WL, Zhu FL, Duan SW, Sun XF, Chen XM, et al. Chinese observational prospective study of ageing population with chronic kidney disease (C-OPTION): a study protocol. BMJ open. 2018;8(2):e019457.	Excluded	Primary diagnostic	NA	NA	Excluded
209.	475	Lidove O, Belmatoug N, Froissart R, Lavigne C, Durieu I, Mazodier K, et al. Acid sphingomyelinase deficiency (Niemann-Pick disease type B) in adulthood: A retrospective multicentric study of 28 adult cases. Revue de Medecine Interne. 2017;38(5):291-9.	Excluded	Primary diagnostic	NA	NA	Excluded
210.	476	Lim AKH, Manley KJ, Roberts MA, Fraenkel MB. Fish oil for kidney transplant recipients. Cochrane Database of Systematic Reviews. 2016(8).	Excluded	Primary diagnostic	NA	NA	Excluded
211.	477	Lim DS, Reynolds MR, Feldman T, Kar S, Herrmann HC, Wang A, et al. Improved functional status and quality of life in prohibitive surgical risk patients with degenerative mitral regurgitation after transcatheter mitral valve repair. Journal of the American College of Cardiology. 2014;64(2):182-92.	Excluded	Primary diagnostic	NA	NA	Excluded
212.	478	Lindman BR, Stewart WJ, Pibarot P, Hahn RT, Otto CM, Xu K, et al. Early regression of severe left ventricular hypertrophy after transcatheter aortic valve replacement is associated with decreased hospitalizations. JACC Cardiovascular interventions. 2014;7(6):662-73.	Excluded	Primary diagnostic	NA	NA	Excluded
213.	479	Lip GY, Laroche C, Boriani G, Cimaglia P, Dan GA, Santini M, et al. Sex-related differences in presentation, treatment, and outcome of patients with atrial fibrillation in Europe: a report from the Euro Observational Research Programme Pilot survey on Atrial Fibrillation. Europace : European pacing, arrhythmias, and cardiac electrophysiology : journal of the working groups on cardiac pacing, arrh…	Excluded	Primary diagnostic	NA	NA	Excluded
214.	480	Liu C, Chen J, Gao Y, Deng B, Liu K. Endothelin receptor antagonists for pulmonary arterial hypertension. Cochrane Database of Systematic Reviews. 2013(2).	Excluded	Primary diagnostic	NA	NA	Excluded
215.	481	Liu J, Wang LN. Baclofen for alcohol withdrawal. Cochrane Database of Systematic Reviews. 2017(8).	Excluded	Primary diagnostic	NA	NA	Excluded
216.	482	Liu Z, Su G, Guo X, Wu Y, Liu X, Zou C, et al. Dietary interventions for mineral and bone disorder in people with chronic kidney disease. Cochrane Database of Systematic Reviews. 2015(9).	Excluded	Primary diagnostic	NA	NA	Excluded
217.	483	Liu ZL, Liu ZJ, Liu JP, Kwong JSW. Herbal medicines for viral myocarditis. Cochrane Database of Systematic Reviews. 2013;2013(8).	Excluded	Primary diagnostic	NA	NA	Excluded
218.	484	Liu ZW, Masterson L, Fish B, Jani P, Chatterjee K. Thyroid surgery for Graves’ disease and Graves’ ophthalmopathy. Cochrane Database of Systematic Reviews. 2015(11).	Excluded	Primary diagnostic	NA	NA	Excluded
219.	485	Long L, Anderson L, Dewhirst AM, He J, Bridges C, Gandhi M, et al. Exercise‐based cardiac rehabilitation for adults with stable angina. Cochrane Database of Systematic Reviews. 2018(2).	Excluded	Primary diagnostic	NA	NA	Excluded
220.	486	Lopez-Soto PJ, Manfredini R, Smolensky MH, Rodriguez-Borrego MA. 24-hour pattern of falls in hospitalized and long-term care institutionalized elderly persons: A systematic review of the published literature. Chronobiology international. 2015;32(4):548-56.	Excluded	Primary diagnostic	NA	NA	Excluded
221.	487	Lozano FS, González-Porras JR, March JR, Carrasco E, Lobos JM. Differences between women and men with intermittent claudication: a cross-sectional study. Journal of women's health (2002). 2014;23(10):834-41.	Excluded	Primary diagnostic	NA	NA	Excluded
222.	488	Luo J, Xu H, Chen K. Systematic review of compound danshen dropping pill: A chinese patent medicine for acute myocardial infarction. Evidence-based Complementary and Alternative Medicine. 2013;2013.	Excluded	Primary diagnostic	NA	NA	Excluded
223.	489	Luo X, Cappelleri JC, Chandran A. The burden of fibromyalgia: Assessment of health status using the EuroQol (EQ-5D) in patients with fibromyalgia relative to other chronic conditions. Health Outcomes Research in Medicine. 2011;2(4):e203-e14.	Excluded	Primary diagnostic	NA	NA	Excluded
224.	490	Lutomski JE, Meaney S, Greene RA, Ryan AC, Devane D. Expert systems for fetal assessment in labour. Cochrane Database of Systematic Reviews. 2015(4).	Excluded	Primary diagnostic	NA	NA	Excluded
225.	491	Maguire MJ, Jackson CF, Marson AG, Nevitt SJ. Treatments for the prevention of Sudden Unexpected Death in Epilepsy (SUDEP). Cochrane Database of Systematic Reviews. 2016(7).	Excluded	Primary diagnostic	NA	NA	Excluded
226.	492	Mah GT, Tejani AM, Musini VM. Methyldopa for primary hypertension. Cochrane Database of Systematic Reviews. 2009(4).	Excluded	Primary diagnostic	NA	NA	Excluded
227.	493	Mahtani KR, Heneghan CJ, Nunan D, Bankhead C, Keeling D, Ward AM, et al. Optimal loading dose of warfarin for the initiation of oral anticoagulation. Cochrane Database of Systematic Reviews. 2012(12).	Excluded	Primary diagnostic	NA	NA	Excluded
228.	494	Mantarro S, Rossi M, Blandizzi C, Capogrosso Sansone A, Convertino I, Montagnani S, et al. Severe cardiac events following treatment with trastuzumab in women with breast cancer: A meta-analysis of clinical trials and cohort studies. Drug Safety. 2015;38(10):972-3.	Excluded	Primary diagnostic	NA	NA	Excluded
229.	495	Maron BJ, Rowin EJ, Casey SA, Lesser JR, Garberich RF, McGriff DM, et al. Hypertrophic Cardiomyopathy in Children, Adolescents, and Young Adults Associated With Low Cardiovascular Mortality With Contemporary Management Strategies. Circulation. 2016;133(1):62-73.	Excluded	Primary diagnostic	NA	NA	Excluded
230.	496	Marques P, Menezes MN, Da Silva GL, Guimaraes T, Bernardes A, Francisco AR, et al. Triple-site pacing cardiac resynchronization therapy in patients with permanent atrial fibrillation: Results froma prospective observational study. Europace : European pacing, arrhythmias, and cardiac electrophysiology : journal of the working groups on cardiac pacing, arrhythmias, and cardiac cellular electrophysi…	Excluded	Primary diagnostic	NA	NA	Excluded
231.	497	Martí‐Carvajal AJ, Kwong JSW. Pharmacological interventions for treating heart failure in patients with Chagas cardiomyopathy. Cochrane Database of Systematic Reviews. 2016(7).	Excluded	Primary diagnostic	NA	NA	Excluded
232.	498	Martinelli M, Rassi Jr A, Marin-Neto JA, De Paola AAV, Berwanger O, Scanavacca MI, et al. CHronic use of amiodarone aGAinSt implantable cardioverter-defibrillator therapy for primary prevention of death in patients with Chagas cardiomyopathy Study: Rationale and design of a randomized clinical trial. American heart journal. 2013;166(6):976-82.e4.	Excluded	Primary diagnostic	NA	NA	Excluded
233.	499	Martin-Lesende I, Recalde E, Viviane-Wunderling P, Pinar T, Borghesi F, Aguirre T, et al. Mortality in a cohort of complex patients with chronic illnesses and multimorbidity: a descriptive longitudinal study. BMC palliative care. 2016;15:42.	Excluded	Primary diagnostic	NA	NA	Excluded
234.	500	Martis R, Crowther CA, Shepherd E, Alsweiler J, Downie MR, Brown J. Treatments for women with gestational diabetes mellitus: an overview of Cochrane systematic reviews. Cochrane Database of Systematic Reviews. 2018(8).	Excluded	Primary diagnostic	NA	NA	Excluded
235.	501	Marzolini S, Oh PI, Brooks D. Effect of combined aerobic and resistance training versus aerobic training alone in individuals with coronary artery disease: A meta-analysis. European Journal of Cardiovascular Prevention and Rehabilitation. 2012;19(1):81-94.	Excluded	Primary diagnostic	NA	NA	Excluded
236.	502	Matamis D, Tsagourias M, Papathanasiou A, Sineffaki H, Lepida D, Galiatsou E, et al. Targeting occult heart failure in intensive care unit patients with acute chronic obstructive pulmonary disease exacerbation: effect on outcome and quality of life. Journal of critical care. 2014;29(2):315.e7-14.	Excluded	Primary diagnostic	NA	NA	Excluded
237.	503	Matos-Costa J, Almeida I, Santos L, Delgado Alves J, Pinheiro S, Santos M, et al. RIDAI.ORG/SSC: The portuguese national systemic sclerosis registry-focus on quality of life and data conformity. Annals of the Rheumatic Diseases. 2016;75:1111.	Excluded	Primary diagnostic	NA	NA	Excluded
238.	504	McDonnell M, Duignan N, Rutherford R. Characterisation of a novel symptom of chronic obstructive pulmonary disease: Bendopnoea. European Respiratory Journal. 2016;48.	Excluded	Primary diagnostic	NA	NA	Excluded
239.	505	McEvoy RD, Antic NA, Heeley E, Luo Y, Ou Q, Zhang X, et al. CPAP for Prevention of Cardiovascular Events in Obstructive Sleep Apnea. The New England journal of medicine. 2016;375(10):919-31.	Excluded	Primary diagnostic	NA	NA	Excluded
240.	506	Mehta H, Hennings C, Gillies MC, Nguyen V, Campain A, Fraser‐Bell S. Anti‐vascular endothelial growth factor combined with intravitreal steroids for diabetic macular oedema. Cochrane Database of Systematic Reviews. 2018(4).	Excluded	Primary diagnostic	NA	NA	Excluded
241.	507	Menting TP, Wever KE, Ozdemir‐van Brunschot DMD, Van der Vliet DJA, Rovers MM, Warle MC. Ischaemic preconditioning for the reduction of renal ischaemia reperfusion injury. Cochrane Database of Systematic Reviews. 2017(3).	Excluded	Primary diagnostic	NA	NA	Excluded
242.	508	Merzenich H, Blettner M, Niehoff D, Schwentner L, Schmidt M, Schmitt M, et al. Cardiac late events in German breast cancer patients: A validation study on the agreement between patient self-reports and information from physicians. BMC cardiovascular disorders. 2018;18(1).	Excluded	Primary diagnostic	NA	NA	Excluded
243.	509	Messina AG, Wang M, Ward MJ, Wilker CC, Smith BB, Vezina DP, et al. Anaesthetic interventions for prevention of awareness during surgery. Cochrane Database of Systematic Reviews. 2016(10).	Excluded	Primary diagnostic	NA	NA	Excluded
244.	510	Meyer-Saraei R, de Waha S, Eitel I, Desch S, Scheller B, Böhm M, et al. Thrombus aspiration in non-ST-elevation myocardial infarction – 12-month clinical outcome of the randomised TATORT-NSTEMI trial. European Heart Journal: Acute Cardiovascular Care. 2017;6(1):10-7.	Excluded	Primary diagnostic	NA	NA	Excluded
245.	511	Miller J, Edwards LD, Agustí A, Bakke P, Calverley PMA, Celli B, et al. Comorbidity, systemic inflammation and outcomes in the ECLIPSE cohort. Respiratory medicine. 2013;107(9):1376-84.	Excluded	Primary diagnostic	NA	NA	Excluded
246.	512	Mishra RK, Yang W, Roy J, Anderson AH, Bansal N, Chen J, et al. Kansas City Cardiomyopathy Questionnaire Score Is Associated With Incident Heart Failure Hospitalization in Patients With Chronic Kidney Disease Without Previously Diagnosed Heart Failure: Chronic Renal Insufficiency Cohort Study. Circulation Heart failure. 2015;8(4):702-8.	Excluded	Primary diagnostic	NA	NA	Excluded
247.	513	Moens D. Common issues between diabetes and rheumatoid arthritis regarding cardiovascular risk assessment and management. Annals of the Rheumatic Diseases. 2015;74:24.	Excluded	Primary diagnostic	NA	NA	Excluded
248.	514	Moreira-Goncalves D, Santos M, Ferreira R, Leite-Moreira AF, Duarte JA, Henriques-Coelho T. Improving cardiac function in pulmonary arterial hypertension: Is there a role for exercise training? Cardiology (Switzerland). 2017;137:21.	Excluded	Primary diagnostic	NA	NA	Excluded
249.	515	Morel E, Manati AW, Nony P, Maucort-Boulch D, Bessière F, Cai X, et al. Blockade of the renin-angiotensin-aldosterone system in patients with arrhythmogenic right ventricular dysplasia: A double-blind, multicenter, prospective, randomized, genotype-driven study (BRAVE study). Clinical cardiology. 2018;41(3):300-6.	Excluded	Primary diagnostic	NA	NA	Excluded
250.	516	Moulaert VR, Goossens M, Heijnders IL, Verbunt JA, Heugten CM. Early neurologically focused follow-up after cardiac arrest is cost-effective: A trial-based economic evaluation. Resuscitation. 2016;106:30-6.	Excluded	Primary diagnostic	NA	NA	Excluded
251.	517	Mujais SK, Story K, Brouillette J, Takano T, Soroka S, Franek C, et al. Health-related quality of life in CKD Patients: correlates and evolution over time. Clinical journal of the American Society of Nephrology : CJASN. 2009;4(8):1293-301.	Excluded	Primary diagnostic	NA	NA	Excluded
252.	518	Nagler EV, Haller MC, Van Biesen W, Vanholder R, Craig JC, Webster AC. Interventions for chronic non‐hypovolaemic hypotonic hyponatraemia. Cochrane Database of Systematic Reviews. 2018(6).	Excluded	Primary diagnostic	NA	NA	Excluded
253.	519	Navarro MA, Gosch KL, Spertus JA, Rumsfeld JS, Ho PM. Chronic kidney disease does not impact health status following acute myocardial infarction. Circulation: Cardiovascular Quality and Outcomes. 2014;7.	Excluded	Primary diagnostic	NA	NA	Excluded
254.	520	Ngamjarus C, Pattanittum P, Somboonporn C. Roselle for hypertension in adults. Cochrane Database of Systematic Reviews. 2010(1).	Excluded	Primary diagnostic	NA	NA	Excluded
255.	521	Ngim CF, Lai NM, Hong JYH, Tan SL, Ramadas A, Muthukumarasamy P, et al. Growth hormone therapy for people with thalassaemia. Cochrane Database of Systematic Reviews. 2017(9).	Excluded	Primary diagnostic	NA	NA	Excluded
256.	522	Nguyen PL, Chen MH, Hoffman KE, Chen RC, Hu JC, Bennett CL, et al. Cardiovascular comorbidity and treatment regret in men with recurrent prostate cancer. BJU international. 2012;110(2):201-5.	Excluded	Primary diagnostic	NA	NA	Excluded
257.	523	Nigwekar SU, Kang A, Zoungas S, Cass A, Gallagher MP, Kulshrestha S, et al. Interventions for lowering plasma homocysteine levels in dialysis patients. Cochrane Database of Systematic Reviews. 2016(5).	Excluded	Primary diagnostic	NA	NA	Excluded
258.	524	Nistor I, Palmer SC, Craig JC, Saglimbene V, Vecchio M, Covic A, et al. Haemodiafiltration, haemofiltration and haemodialysis for end‐stage kidney disease. Cochrane Database of Systematic Reviews. 2015(5).	Excluded	Primary diagnostic	NA	NA	Excluded
259.	525	Ohlow MA, Brunelli M, Schreiber M, Lauer B. Therapeutic effect of immunoadsorption and subsequent immunoglobulin substitution in patients with dilated cardiomyopathy: Results from the observational prospective Bad Berka Registry. Journal of cardiology. 2017;69(2):409-16.	Excluded	Primary diagnostic	NA	NA	Excluded
260.	526	Ohlsson A, Shah PS. Paracetamol (acetaminophen) for patent ductus arteriosus in preterm or low birth weight infants. Cochrane Database of Systematic Reviews. 2018(4).	Excluded	Primary diagnostic	NA	NA	Excluded
261.	527	Ohlsson A, Walia R, Shah SS. Ibuprofen for the treatment of patent ductus arteriosus in preterm or low birth weight (or both) infants. Cochrane Database of Systematic Reviews. 2018(9).	Excluded	Primary diagnostic	NA	NA	Excluded
262.	528	Okamoto S, Teshima T, Kosugi-Kanaya M, Kahata K, Kawashima N, Kato J, et al. Extracorporeal photopheresis with TC-V in Japanese patients with steroid-resistant chronic graft-versus-host disease. International journal of hematology. 2018;108(3):298-305.	Excluded	Primary diagnostic	NA	NA	Excluded
263.	529	Okomo U, Meremikwu MM. Fluid replacement therapy for acute episodes of pain in people with sickle cell disease. Cochrane Database of Systematic Reviews. 2017(7).	Excluded	Primary diagnostic	NA	NA	Excluded
264.	530	Ong RC, El Ghachi A, Castillo M. Burden of illness in patients with Duchenne muscular dystrophy in the United States. Pharmacoepidemiology and Drug Safety. 2018;27:221.	Excluded	Primary diagnostic	NA	NA	Excluded
265.	531	Pádua LMS, Garcia LC, Rubira CJ, de Oliveira Carvalho PE. Stent placement versus surgery for coarctation of the thoracic aorta. Cochrane Database of Systematic Reviews. 2012(5).	Excluded	Primary diagnostic	NA	NA	Excluded
266.	532	Palmer SC, Maggo JK, Campbell KL, Craig JC, Johnson DW, Sutanto B, et al. Dietary interventions for adults with chronic kidney disease. Cochrane Database of Systematic Reviews. 2017(4).	Excluded	Primary diagnostic	NA	NA	Excluded
267.	533	Palmer SC, McGregor DO, Craig JC, Elder G, Macaskill P, Strippoli GFM. Vitamin D compounds for people with chronic kidney disease requiring dialysis. Cochrane Database of Systematic Reviews. 2009(4).	Excluded	Primary diagnostic	NA	NA	Excluded
268.	534	Palmer SC, Navaneethan SD, Craig JC, Johnson DW, Perkovic V, Nigwekar SU, et al. HMG CoA reductase inhibitors (statins) for dialysis patients. Cochrane Database of Systematic Reviews. 2013(9).	Excluded	Primary diagnostic	NA	NA	Excluded
269.	535	Palmer SC, Rabindranath KS, Craig JC, Roderick PJ, Locatelli F, Strippoli GFM. High‐flux versus low‐flux membranes for end‐stage kidney disease. Cochrane Database of Systematic Reviews. 2012(9).	Excluded	Primary diagnostic	NA	NA	Excluded
270.	536	Pandey A, Garg S, Khunger M, Garg S, Kumbhani DJ, Chin KM, et al. Efficacy and Safety of Exercise Training in Chronic Pulmonary Hypertension: Systematic Review and Meta-Analysis. Circulation Heart failure. 2015;8(6):1032-43.	Excluded	Primary diagnostic	NA	NA	Excluded
271.	537	Pavlov CS, Casazza G, Semenistaia M, Nikolova D, Tsochatzis E, Liusina E, et al. Ultrasonography for diagnosis of alcoholic cirrhosis in people with alcoholic liver disease. Cochrane Database of Systematic Reviews. 2016(3).	Excluded	Primary diagnostic	NA	NA	Excluded
272.	538	Pepke-Zaba J, Beardsworth A, Chan M, Angalakuditi M. Tadalafil therapy and health-related quality of life in pulmonary arterial hypertension. Current medical research and opinion. 2009;25(10):2479-85.	Excluded	Primary diagnostic	NA	NA	Excluded
273.	539	Perez T, Burgel PR, Paillasseur JL, Caillaud D, Deslee G, Chanez P, et al. Modified Medical Research Council scale vs Baseline Dyspnea Index to evaluate dyspnea in chronic obstructive pulmonary disease. International journal of chronic obstructive pulmonary disease. 2015;10:1663-72.	Excluded	Primary diagnostic	NA	NA	Excluded
274.	540	Petrucci L, Carlisi E, Ricotti S, Zanellato S, Klersy C, D'Armini AM, et al. Functional assessment and quality of life before and after pulmonary endoarterectomy. Giornale italiano di medicina del lavoro ed ergonomia. 2015;37(3):170-5.	Excluded	Primary diagnostic	NA	NA	Excluded
275.	541	Ploeger HE, Takken T, de Greef MH, Timmons BW. The effects of acute and chronic exercise on inflammatory markers in children and adults with a chronic inflammatory disease: a systematic review. Exercise immunology review. 2009;15:6-41.	Excluded	Primary diagnostic	NA	NA	Excluded
276.	542	Polydefis M, Shy M, Drachman B, Grogan M, Brannagan T, Karam C, et al. Safety of patisiran, an investigational rnai therapeutic, in patients with hereditary ATTR amyloidosis: An analysis of the expanded access protocol in the United States. Muscle and Nerve. 2018;58:S52.	Excluded	Primary diagnostic	NA	NA	Excluded
277.	543	Pompoli A, Furukawa TA, Imai H, Tajika A, Efthimiou O, Salanti G. Psychological therapies for panic disorder with or without agoraphobia in adults: a network meta‐analysis. Cochrane Database of Systematic Reviews. 2016(4).	Excluded	Primary diagnostic	NA	NA	Excluded
278.	544	Porter AC, Lash JP, Xie D, Pan Q, Deluca J, Kanthety R, et al. Predictors and outcomes of health-related quality of life in adults with CKD. Clinical Journal of the American Society of Nephrology. 2016;11(7):1154-62.	Excluded	Primary diagnostic	NA	NA	Excluded
279.	545	Qaseem A, Hopkins Jr RH, Sweet DE, Starkey M, Shekelle P. Screening, monitoring, and treatment of stage 1 to 3 chronic kidney disease: A clinical practice guideline from the American college of physicians. Annals of internal medicine. 2013;159(12):835-47.	Excluded	Primary diagnostic	NA	NA	Excluded
280.	546	Qintar M, Morad A, Alhawasli H, Shorbaji K, Firwana B, Essali A, et al. Pacing for drug‐refractory or drug‐intolerant hypertrophic cardiomyopathy. Cochrane Database of Systematic Reviews. 2012(5).	Excluded	Primary diagnostic	NA	NA	Excluded
281.	547	Quintana JM, Anton-Ladislao A, Lázaro S, Gonzalez N, Bare M, de Larrea NF, et al. Outcomes of open versus laparoscopic surgery in patients with rectal cancer. International Journal of Colorectal Disease. 2018;33(1):99-103.	Excluded	Primary diagnostic	NA	NA	Excluded
282.	548	Raffaella M, Modena MG. Menopause, metabolic syndrome and HRT. Climacteric. 2011;14:156-7.	Excluded	Primary diagnostic	NA	NA	Excluded
283.	549	Raffel J, Wallace A, Gveric D, Reynolds R, Friede T, Nicholas R. Patient-reported outcomes and survival in multiple sclerosis: A 10-year retrospective cohort study using the Multiple Sclerosis Impact Scale–29. PLoS Medicine. 2017;14(7).	Excluded	Primary diagnostic	NA	NA	Excluded
284.	550	Raman M, Middleton RJ, Kalra PA, Green D. Outcomes in dialysis versus conservative care for older patients: A prospective cohort analysis of stage 5 Chronic Kidney Disease. PloS one. 2018;13(10).	Excluded	Primary diagnostic	NA	NA	Excluded
285.	551	Ramiro S, Radner H, van der Heijde D, van Tubergen A, Buchbinder R, Aletaha D, et al. Combination therapy for pain management in inflammatory arthritis (rheumatoid arthritis, ankylosing spondylitis, psoriatic arthritis, other spondyloarthritis). Cochrane Database of Systematic Reviews. 2011(10).	Excluded	Primary diagnostic	NA	NA	Excluded
286.	552	Ramos F, Pedro C, Tormo M, De Paz R, Font P, Luño E, et al. Impact of anemia on health-related quality-of-life and cardiac remodeling in patients with lower-risk myelodysplastic syndromes (MDS). Results of globqol observational prospective study. Haematologica. 2014;99:215-6.	Excluded	Primary diagnostic	NA	NA	Excluded
287.	553	Randolph TC, Simon DN, Thomas L, Allen LA, Fonarow GC, Gersh BJ, et al. Patient factors associated with quality of life in atrial fibrillation. American heart journal. 2016;182:135-43.	Excluded	Primary diagnostic	NA	NA	Excluded
288.	554	Rao SV, Zeymer U, Douglas PS, Al-Khalidi H, White JA, Liu J, et al. Bioabsorbable Intracoronary Matrix for Prevention of Ventricular Remodeling After Myocardial Infarction. Journal of the American College of Cardiology. 2016;68(7):715-23.	Excluded	Primary diagnostic	NA	NA	Excluded
289.	555	Ratomaharo J, Linares Perdomo O, Collingridge D, Rakotonanahary D, Randriantahiry M, Ranaivoson R, et al. Epidemiological and clinical aspects of COPD in malagasy patients using the malagasy spirometric reference values (MSRE). American Journal of Respiratory and Critical Care Medicine. 2017;195.	Excluded	Primary diagnostic	NA	NA	Excluded
290.	556	Regnaux JP, Lefevre‐Colau MM, Trinquart L, Nguyen C, Boutron I, Brosseau L, et al. High‐intensity versus low‐intensity physical activity or exercise in people with hip or knee osteoarthritis. Cochrane Database of Systematic Reviews. 2015(10).	Excluded	Primary diagnostic	NA	NA	Excluded
291.	557	Richards BL, Whittle SL, Buchbinder R. Neuromodulators for pain management in rheumatoid arthritis. Cochrane Database of Systematic Reviews. 2012(1).	Excluded	Primary diagnostic	NA	NA	Excluded
292.	558	Risom SS, Zwisler AD, Johansen PP, Sibilitz KL, Lindschou J, Gluud C, et al. Exercise‐based cardiac rehabilitation for adults with atrial fibrillation. Cochrane Database of Systematic Reviews. 2017(2).	Excluded	Primary diagnostic	NA	NA	Excluded
293.	559	Roach RE, Helmerhorst FM, Lijfering WM, Stijnen T, Algra A, Dekkers OM. Combined oral contraceptives: the risk of myocardial infarction and ischemic stroke. Cochrane Database of Systematic Reviews. 2015(8).	Excluded	Primary diagnostic	NA	NA	Excluded
294.	560	Robertson L, Atallah E, Stansby G. Pharmacological treatment of vascular risk factors for reducing mortality and cardiovascular events in patients with abdominal aortic aneurysm. Cochrane Database of Systematic Reviews. 2017(1).	Excluded	Primary diagnostic	NA	NA	Excluded
295.	561	Robertson L, Yeoh SE, Kolbach DN. Non‐pharmacological interventions for preventing venous insufficiency in a standing worker population. Cochrane Database of Systematic Reviews. 2013(10).	Excluded	Primary diagnostic	NA	NA	Excluded
296.	562	Robertson L, Yeoh SE, Ramli A. Secondary prevention of recurrent venous thromboembolism after initial oral anticoagulation therapy in patients with unprovoked venous thromboembolism. Cochrane Database of Systematic Reviews. 2017(12).	Excluded	Primary diagnostic	NA	NA	Excluded
297.	563	Romme J, Reitsma JB, Black CN, Colman N, Scholten R, Wieling W, et al. Drugs and pacemakers for vasovagal, carotid sinus and situational syncope. Cochrane Database of Systematic Reviews. 2011(10).	Excluded	Primary diagnostic	NA	NA	Excluded
298.	564	Rompianesi G, Hann A, Komolafe O, Pereira SP, Davidson BR, Gurusamy KS. Serum amylase and lipase and urinary trypsinogen and amylase for diagnosis of acute pancreatitis. Cochrane Database of Systematic Reviews. 2017(4).	Excluded	Primary diagnostic	NA	NA	Excluded
299.	565	Roth L, MacDonald JK, McDonald JWD, Chande N. Sargramostim (GM‐CSF) for induction of remission in Crohn's disease. Cochrane Database of Systematic Reviews. 2011(11).	Excluded	Primary diagnostic	NA	NA	Excluded
300.	566	Rughani G, Robertson L, Clarke M. Medical treatment for small abdominal aortic aneurysms. Cochrane Database of Systematic Reviews. 2012(9).	Excluded	Primary diagnostic	NA	NA	Excluded
301.	567	Ruospo M, Palmer SC, Natale P, Craig JC, Vecchio M, Elder GJ, et al. Phosphate binders for preventing and treating chronic kidney disease‐mineral and bone disorder (CKD‐MBD). Cochrane Database of Systematic Reviews. 2018(8).	Excluded	Primary diagnostic	NA	NA	Excluded
302.	568	Ruospo M, Saglimbene VM, Palmer SC, De Cosmo S, Pacilli A, Lamacchia O, et al. Glucose targets for preventing diabetic kidney disease and its progression. Cochrane Database of Systematic Reviews. 2017(6).	Excluded	Primary diagnostic	NA	NA	Excluded
303.	569	Russo V, Santarelli S, Magrini L, Moscatelli P, Altomonte F, Cremonesi G, et al. Multicentre Italian analysis on cardiovascular diseases: impact of immigrants' referral to emergency department. Journal of cardiovascular medicine (Hagerstown, Md). 2017;18(3):136-43.	Excluded	Primary diagnostic	NA	NA	Excluded
304.	570	Saglimbene VM, Palmer SC, Ruospo M, Natale P, Craig JC, Strippoli GFM. Continuous erythropoiesis receptor activator (CERA) for the anaemia of chronic kidney disease. Cochrane Database of Systematic Reviews. 2017(8).	Excluded	Primary diagnostic	NA	NA	Excluded
305.	571	Salvador Coloma C, Sepúlveda P, Hernandiz A, Tejedor S, Palomar L, Ruiz A, et al. Anthracycline mediated cardiotoxicity: Detection of miRNA based early biomarkers for the prediction of myocardial injury. Hecatos study. Annals of Oncology. 2016;27.	Excluded	Primary diagnostic	NA	NA	Excluded
306.	572	Schron E, Friedmann E, Thomas SA. Does health-related quality of life predict hospitalization or mortality in patients with atrial fibrillation? Journal of cardiovascular electrophysiology. 2014;25(1):23-8.	Excluded	Primary diagnostic	NA	NA	Excluded
307.	573	Schumann J, Henrich EC, Strobl H, Prondzinsky R, Weiche S, Thiele H, et al. Inotropic agents and vasodilator strategies for the treatment of cardiogenic shock or low cardiac output syndrome. Cochrane Database of Systematic Reviews. 2018(1).	Excluded	Primary diagnostic	NA	NA	Excluded
308.	574	Schutz N, Nucifora E, Fantl D, Arbelbide J, Aguirre A, Otero V, et al. Al amyloidosis: Real world evidence from Argentina. Haematologica. 2016;101:801.	Excluded	Primary diagnostic	NA	NA	Excluded
309.	575	Shiue I. Risks of atrial fibrillation and death at discharge after thrombolysis in stroke patients: Northumbrian Sentinel Stroke Audit, 2013-2015. Acta neurologica Scandinavica. 2017;135(2):257-62.	Excluded	Primary diagnostic	NA	NA	Excluded
310.	576	Sieswerda E, van Dalen EC, Postma A, Cheuk DKL, Caron HN, Kremer LCM. Medical interventions for treating anthracycline-induced symptomatic and asymptomatic cardiotoxicity during and after treatment for childhood cancer. Cochrane Database of Systematic Reviews. 2011;2011(9).	Excluded	Primary diagnostic	NA	NA	Excluded
311.	577	Sigurjonsdottir R, Barywani S, Albertsson P, Fu M. Long-term major adverse cardiovascular events and quality of life after coronary angiography in elderly patients with acute coronary syndrome. International journal of cardiology. 2016;222:481-5.	Excluded	Primary diagnostic	NA	NA	Excluded
312.	578	Silva IS, Fregonezi GAF, Dias FAL, Ribeiro CTD, Guerra RO, Ferreira GMH. Inspiratory muscle training for asthma. Cochrane Database of Systematic Reviews. 2013(9).	Excluded	Primary diagnostic	NA	NA	Excluded
313.	579	Smart NA, Dieberg G, Ladhani M, Titus T. Early referral to specialist nephrology services for preventing the progression to end‐stage kidney disease. Cochrane Database of Systematic Reviews. 2014(6).	Excluded	Primary diagnostic	NA	NA	Excluded
314.	580	Smedegaard L, Nume AK, Charlot M, Kragholm K, Gislason G, Hansen PR. Return to Work and Risk of Subsequent Detachment From Employment After Myocardial Infarction: Insights From Danish Nationwide Registries. Journal of the American Heart Association. 2017;6(10).	Excluded	Primary diagnostic	NA	NA	Excluded
315.	581	Smith J, Line B, Bess S, Shaffrey C, Kim HJ, Mundis G, et al. The health impact of symptomatic adult cervical deformity: Comparison to united states population norms and chronic disease states based on the EQ-5D. Global Spine Journal. 2017;7(2):152S-3S.	Excluded	Primary diagnostic	NA	NA	Excluded
316.	582	Smith LA, Burns E, Cuthbert A. Parenteral opioids for maternal pain management in labour. Cochrane Database of Systematic Reviews. 2018(6).	Excluded	Primary diagnostic	NA	NA	Excluded
317.	583	Soroceanu A, Burton DC, Oren JH, Smith JS, Hostin R, Shaffrey CI, et al. Medical complications after adult spinal deformity surgery incidence, risk factors, and clinical impact. Spine. 2016;41(22):1718-23.	Excluded	Primary diagnostic	NA	NA	Excluded
318.	584	Spencer L, Bubner T, Bain E, Middleton P. Screening and subsequent management for thyroid dysfunction pre‐pregnancy and during pregnancy for improving maternal and infant health. Cochrane Database of Systematic Reviews. 2015(9).	Excluded	Primary diagnostic	NA	NA	Excluded
319.	585	Squizzato A, Romualdi E, Dentali F, Ageno W. Statins for acute ischemic stroke. Cochrane Database of Systematic Reviews. 2011(8).	Excluded	Primary diagnostic	NA	NA	Excluded
320.	586	Standaert DG, Slevin JT, Hall C, Dubow J, Eaton S, Chatamra K, et al. Effects of levodopa-carbidopa intestinal gel on non-motor symptoms and safety of outpatient titration: A new phase 3 study in patients with advanced Parkinson's disease. Movement Disorders. 2015;30:S128-S9.	Excluded	Primary diagnostic	NA	NA	Excluded
321.	587	Taborsky M, Rihova D, Mraz T, Mandysova E, Vlasinova J, Kamenik L, et al. TUGENDHAT: a pilot randomized study on effects of biventricular pacing in patients with bradycardia pacing indication and normal systolic function on heart failure, atrial fibrillation and quality of life (results of 12 month follow-up). Bratislavske lekarske listy. 2013;114(6):323-9.	Excluded	Primary diagnostic	NA	NA	Excluded
322.	588	Taborsky M, Vlasinova J, Vitovec J, Spinar J, Rihova D. Biventricular pacing in patients with bradycardia and normal ejection fraction: Tugendhat study. European heart journal. 2011;32:142.	Excluded	Primary diagnostic	NA	NA	Excluded
323.	589	Teasdale SL, Inder WJ, Stowasser M, Stanton T. Hyperdynamic Right Heart Function in Graves’ Hyperthyroidism Measured by Echocardiography Normalises on Restoration of Euthyroidism. Heart Lung and Circulation. 2017;26(6):580-5.	Excluded	Primary diagnostic	NA	NA	Excluded
324.	590	Tieu J, Coat S, Hague W, Middleton P, Shepherd E. Oral anti‐diabetic agents for women with established diabetes/impaired glucose tolerance or previous gestational diabetes planning pregnancy, or pregnant women with pre‐existing diabetes. Cochrane Database of Systematic Reviews. 2017(10).	Excluded	Primary diagnostic	NA	NA	Excluded
325.	591	Tieu J, Middleton P, Crowther CA, Shepherd E. Preconception care for diabetic women for improving maternal and infant health. Cochrane Database of Systematic Reviews. 2017(8).	Excluded	Primary diagnostic	NA	NA	Excluded
326.	592	Tonia T, Mettler A, Robert N, Schwarzer G, Seidenfeld J, Weingart O, et al. Erythropoietin or darbepoetin for patients with cancer. Cochrane Database of Systematic Reviews. 2012(12).	Excluded	Primary diagnostic	NA	NA	Excluded
327.	593	Tušek-Bunc K, Petek D. Comorbidities and characteristics of coronary heart disease patients: Their impact on health-related quality of life. Health and quality of life outcomes. 2016;14(1).	Excluded	Primary diagnostic	NA	NA	Excluded
328.	594	Udo EO, Van Hemel NM, Zuithoff NPA, Nijboer H, Taks W, Doevendans PA, et al. Long term quality-of-life in patients with bradycardia pacemaker implantation. International journal of cardiology. 2013;168(3):2159-63.	Excluded	Primary diagnostic	NA	NA	Excluded
329.	595	Vaes AW, Cheung A, Atakhorrami M, Groenen MTJ, Amft O, Franssen FME, et al. Effect of 'activity monitor-based' counseling on physical activity and health-related outcomes in patients with chronic diseases: A systematic review and meta-analysis. Annals of medicine. 2013;45(5-6):397-412.	Excluded	Primary diagnostic	NA	NA	Excluded
330.	596	Vale N, Nordmann AJ, Schwartz GG, de Lemos J, Colivicchi F, den Hartog F, et al. Statins for acute coronary syndrome. Cochrane Database of Systematic Reviews. 2014(9).	Excluded	Primary diagnostic	NA	NA	Excluded
331.	597	van Dalen EC, van der Pal HJH, Kremer LCM. Different dosage schedules for reducing cardiotoxicity in people with cancer receiving anthracycline chemotherapy. Cochrane Database of Systematic Reviews. 2016(3).	Excluded	Primary diagnostic	NA	NA	Excluded
332.	598	Vemgal P, Ohlsson A. Interventions for non‐oliguric hyperkalaemia in preterm neonates. Cochrane Database of Systematic Reviews. 2012(5).	Excluded	Primary diagnostic	NA	NA	Excluded
333.	599	Verze P, Imbimbo C, Mirone V, Siracusano S, Niero M, Cerruto MA, et al. Quality of life assessment with orthotopic ileal neobladder reconstruction after radical cystectomy: Results from a prospective Italian multicenter observational study. Journal of Urology. 2015;193(4):e857.	Excluded	Primary diagnostic	NA	NA	Excluded
334.	600	Vietto V, Franco JVA, Saenz V, Cytryn D, Chas J, Ciapponi A. Prostanoids for critical limb ischaemia. Cochrane Database of Systematic Reviews. 2018(1).	Excluded	Primary diagnostic	NA	NA	Excluded
335.	601	Vogel AP, Folker J, Poole ML. Treatment for speech disorder in Friedreich ataxia and other hereditary ataxia syndromes. Cochrane Database of Systematic Reviews. 2014(10).	Excluded	Primary diagnostic	NA	NA	Excluded
336.	602	Vogel JP, Osoti AO, Kelly AJ, Livio S, Norman JE, Alfirevic Z. Pharmacological and mechanical interventions for labour induction in outpatient settings. Cochrane Database of Systematic Reviews. 2017(9).	Excluded	Primary diagnostic	NA	NA	Excluded
337.	603	Vos RC, van Avendonk MJP, Jansen H, Goudswaard AN, van den Donk M, Gorter K, et al. Insulin monotherapy compared with the addition of oral glucose‐lowering agents to insulin for people with type 2 diabetes already on insulin therapy and inadequate glycaemic control. Cochrane Database of Systematic Reviews. 2016(9).	Excluded	Primary diagnostic	NA	NA	Excluded
338.	604	Wan S, Roberts MA, Mount P. Normal saline versus lower‐chloride solutions for kidney transplantation. Cochrane Database of Systematic Reviews. 2016(8).	Excluded	Primary diagnostic	NA	NA	Excluded
339.	605	Wardle AJ, Connolly GM, Seager MJ, Tulloh RMR. Corticosteroids for the treatment of Kawasaki disease in children. Cochrane Database of Systematic Reviews. 2017(1).	Excluded	Primary diagnostic	NA	NA	Excluded
340.	606	Wardle AJ, Seager MJ, Wardle R, Tulloh RMR, Gibbs JSR. Guanylate cyclase stimulators for pulmonary hypertension. Cochrane Database of Systematic Reviews. 2016(8).	Excluded	Primary diagnostic	NA	NA	Excluded
341.	607	Wasem J, Bramlage P, Gitt AK, Binz C, Krekler M, Deeg E, et al. Co-morbidity but not dysglycaemia reduces quality of life in patients with type-2 diabetes treated with oral mono- or dual combination therapy--an analysis of the DiaRegis registry. Cardiovascular diabetology. 2013;12:47.	Excluded	Primary diagnostic	NA	NA	Excluded
342.	608	Waugh N, Cummins E, Royle P, Clar C, Marien M, Richter B, et al. Newer agents for blood glucose control in type 2 diabetes: systematic review and economic evaluation. Health technology assessment (Winchester, England). 2010;14(36):1-248.	Excluded	Primary diagnostic	NA	NA	Excluded
343.	609	Wei D, Heus P, van de Wetering FT, van Tienhoven G, Verleye L, Scholten R. Probiotics for the prevention or treatment of chemotherapy‐ or radiotherapy‐related diarrhoea in people with cancer. Cochrane Database of Systematic Reviews. 2018(8).	Excluded	Primary diagnostic	NA	NA	Excluded
344.	610	Wells JM, Estepar RS, McDonald MN, Bhatt SP, Diaz AA, Bailey WC, et al. Clinical, physiologic, and radiographic factors contributing to development of hypoxemia in moderate to severe COPD: a cohort study. BMC pulmonary medicine. 2016;16(1):169.	Excluded	Primary diagnostic	NA	NA	Excluded
345.	611	Wikkelsø A, Wetterslev J, Møller AM, Afshari A. Thromboelastography (TEG) or thromboelastometry (ROTEM) to monitor haemostatic treatment versus usual care in adults or children with bleeding. Cochrane Database of Systematic Reviews. 2016(8).	Excluded	Primary diagnostic	NA	NA	Excluded
346.	612	Wilkinson KL, Brunskill SJ, Doree C, Trivella M, Gill R, Murphy MF. Red cell transfusion management for patients undergoing cardiac surgery for congenital heart disease. Cochrane Database of Systematic Reviews. 2014(2).	Excluded	Primary diagnostic	NA	NA	Excluded
347.	613	Wiysonge CS, Ntsekhe M, Thabane L, Volmink J, Majombozi D, Gumedze F, et al. Interventions for treating tuberculous pericarditis. Cochrane Database of Systematic Reviews. 2017(9).	Excluded	Primary diagnostic	NA	NA	Excluded
348.	614	Wu CK, Lin CH, Hsu CC, Tarng DC, Kor CT, Chen YC, et al. Association of early loss of primary functional patency of arteriovenous access with mortality in incident hemodialysis patients: A nationwide population-based observational study. Medicine. 2018;97(31):e11630.	Excluded	Primary diagnostic	NA	NA	Excluded
349.	615	Yano EM, Chaney EF, Campbell DG, Klap R, Simon BF, Bonner LM, et al. Yield of practice-based depression screening in VA primary care settings. Journal of general internal medicine. 2012;27(3):331-8.	Excluded	Primary diagnostic	NA	NA	Excluded
350.	616	Zani B, Gathu M, Donegan S, Olliaro PL, Sinclair D. Dihydroartemisinin‐piperaquine for treating uncomplicated Plasmodium falciparum malaria. Cochrane Database of Systematic Reviews. 2014(1).	Excluded	Primary diagnostic	NA	NA	Excluded
351.	617	Zhang Y, McCoy RG, Mason JE, Smith SA, Shah ND, Denton BT. Second-line agents for glycemic control for type 2 diabetes: are newer agents better? Diabetes care. 2014;37(5):1338-45.	Excluded	Primary diagnostic	NA	NA	Excluded
1.	618	Abdul Salam B, Viswanathan S. A comparative study of heart failure with reduced ejection fraction and preserved ejection fraction. Indian heart journal. 2013;65:S66-S7.	Excluded	Country	NA	NA	Excluded
2.	619	Blieden M, Szatkowski A, Cheng L, Gandra SR. A systematic review of cardiovascular event utilities in Asia. Value in Health. 2016;19(7):A869.	Excluded	Country	NA	NA	Excluded
3.	620	Choi D, Ko Y, Rha S, Choi S, Kim Y, Kim HJ. Characteristics and quality of life in peripheral arterial disease(PAD) patients in Korea: Results from pad outcomes research. Value in Health. 2016;19(7):A658.	Excluded	Country	NA	NA	Excluded
4.	621	do Nascimento EA, Reis CCW, Ribeiro FB, Alves CR, Silva EN, Ribeiro ML, et al. Relationship of electromechanical dyssynchrony in patients submitted to crt with lv lead implantation guided by gated myocardial perfusion spect. Arquivos Brasileiros de Cardiologia. 2018;111(4):607-15.	Excluded	Country	NA	NA	Excluded
5.	622	El Khayat SS, Hallal K, Gharbi MB, Ramdani B. Fate of patients during the first year of dialysis. Saudi journal of kidney diseases and transplantation : an official publication of the Saudi Center for Organ Transplantation, Saudi Arabia. 2013;24(3):605-9.	Excluded	Country	NA	NA	Excluded
6.	623	Glushko LA, Bockeria LA, Bockeria OL. Cardiac resynchronization therapy: The meta-analysis of modern clinical trials and follow-up results of its application. Interactive Cardiovascular and Thoracic Surgery. 2011;12:S67.	Excluded	Country	NA	NA	Excluded
7.	624	Hakki Kaya H, Refiker Ege M, Yilmaz MB. The relationship between functional capacity and socioeconomic status in a cohort of Turkish heart failure patients. European journal of preventive cardiology. 2016;23:S21.	Excluded	Country	NA	NA	Excluded
8.	625	Hande AB, Sane RM, Ambulkar SP, Mandole RS. Role of ayurveda-based heart failure reversal therapy program in chronic heart failure patients with preserved ejection fraction (> 40): an observational study. Indian heart journal. 2018;70:S103.	Excluded	Country	NA	NA	Excluded
9.	626	Ikemura N, Kohsaka S, Kimura T, Katsumata Y, Nishiyama T, Nishiyama N, et al. Sex differences in the initial management of atrial fibrillation and its effect on the patient's perception. Circulation. 2016;134.	Excluded	Country	NA	NA	Excluded
10.	627	Johnson MR. The benefits and risks of left ventricular assist device implantation; where is the point of clinical equipoise? Cardiology (Switzerland). 2016;134:284.	Excluded	Country	NA	NA	Excluded
11.	628	Kamo T, Takayama K, Ishii H, Suzuki K, Eguchi K, Nishida Y. Coexisting severe frailty and malnutrition predict mortality among the oldest old in nursing homes: A 1-year prospective study. Archives of gerontology and geriatrics. 2017;70:99-104.	Excluded	Country	NA	NA	Excluded
12.	629	Kato NP, Okada I, Imamura T, Kagami Y, Endo M, Nitta D, et al. Quality of Life and Influential Factors in Patients Implanted With a Left Ventricular Assist Device. Circulation journal : official journal of the Japanese Circulation Society. 2015;79(10):2186-92.	Excluded	Country	NA	NA	Excluded
13.	630	Leung AW, Chan CY, Yan BP, Yu CM, Lam YY, Lee VW. Management of heart failure with preserved ejection fraction in a local public hospital in Hong Kong. BMC cardiovascular disorders. 2015;15:12.	Excluded	Country	NA	NA	Excluded
14.	631	Luan L, Hu H, Li SC. A Review of Studies of Quality of Life for Chinese-Speaking Patients with Ischemic Heart Disease. Value in Health Regional Issues. 2018;15:82-90.	Excluded	Country	NA	NA	Excluded
15.	632	Mao C, Fu XH, Yuan JQ, Yang ZY, Chung VCH, Qin Y, et al. Tong‐xin‐luo capsule for patients with coronary heart disease after percutaneous coronary intervention. Cochrane Database of Systematic Reviews. 2015(5).	Excluded	Country	NA	NA	Excluded
16.	633	Marteau TM, French DP, Griffin SJ, Prevost AT, Sutton S, Watkinson C, et al. Effects of communicating DNA‐based disease risk estimates on risk‐reducing behaviours. Cochrane Database of Systematic Reviews. 2010(10).	Excluded	Country	NA	NA	Excluded
17.	634	Medvedev V. Treatment of mild to moderate major depressive disorder with agomelatine in patients with cardiovascular disorders (national observational multicenter study “pulse”). European Psychiatry. 2016;33:S417-S8.	Excluded	Country	NA	NA	Excluded
18.	635	Momomura SI, Sugi K, Tsutsui H, Tejima T. Comparison of cardiac resynchronization therapy outcome between the miracle-icd and Japanese population: MIRACLE-ICD outcome measured in Japanese indication (MOMIJI) study. Journal of cardiac failure. 2010;16(9):S144.	Excluded	Country	NA	NA	Excluded
19.	636	Momomura SI, Tsutsui H, Sugawara Y, Ito M, Mitsuhashi T, Fukamizu S, et al. Clinical efficacy of cardiac resynchronization therapy with an implantable defibrillator in a Japanese population - Results of the MIRACLE-ICD outcome measured in Japanese indication (MOMIJI) study. Circulation Journal. 2012;76(8):1911-9.	Excluded	Country	NA	NA	Excluded
20.	637	Nishinaka T, Yamazaki K. Japanese long-term durable implantable centrifugal blood pump evaheart left ventricular assist system. International Journal of Artificial Organs. 2012;35(8):572.	Excluded	Country	NA	NA	Excluded
21.	638	Noto S, Fukuda T, Saito S, Shimozuma K, Ikeda S, Shiroiwa T, et al. Preference-Based Health-Related Quality Of Life For Heart Disease Patients In Japan. Value in Health. 2018;21:S31.	Excluded	Country	NA	NA	Excluded
22.	639	Ogawa S, Yamashita T, Yamazaki T, Aizawa Y, Atarashi H, Inoue H, et al. Optimal treatment strategy for patients with paroxysmal atrial fibrillation: J-RHYTHM Study. Circulation journal : official journal of the Japanese Circulation Society. 2009;73(2):242-8.	Excluded	Country	NA	NA	Excluded
23.	640	Pelegrino VM, Spadoti Dantas RA, Ciol MA, Clark AM, Rossi LA, Simões MV. Health-related quality of life in Brazilian outpatients with Chagas and non-Chagas cardiomyopathy. Heart and Lung: Journal of Acute and Critical Care. 2011;40(3):e25-e31.	Excluded	Country	NA	NA	Excluded
24.	641	Ruhi C, Koçak H, Yavuz A, Süleymanlar G, Ersoy FF. Use of peritoneal ultrafiltration in the elderly refractory congestive heart failure patients. International Urology and Nephrology. 2012;44(3):963-9.	Excluded	Country	NA	NA	Excluded
25.	642	Saldarriaga CI. Heart failure in women. Revista Colombiana de Cardiologia. 2018;25:120-4.	Excluded	Country	NA	NA	Excluded
26.	643	Sasayama S, Izumi T, Matsuzaki M, Matsumori A, Asanoi H, Momomura S, et al. Improvement of quality of life with nocturnal oxygen therapy in heart failure patients with central sleep apnea. Circulation journal : official journal of the Japanese Circulation Society. 2009;73(7):1255-62.	Excluded	Country	NA	NA	Excluded
27.	644	Shah MI, Almani SA, Hashmi SFA, Rajput AH, Muneeb M, Jehangir S. Casual comparative analysis of quality of life in congestive heart failure patients presenting with and without 25-hydroxy Vitamin D deficiency. Medical Forum Monthly. 2017;28(3):19-21.	Excluded	Country	NA	NA	Excluded
28.	645	Tian J, Xue J, Hu X, Han Q, Zhang Y. CHF-PROM: validation of a patient-reported outcome measure for patients with chronic heart failure. Health and quality of life outcomes. 2018;16(1):51.	Excluded	Country	NA	NA	Excluded
29.	646	Vieira FC, de Melo Marinho PE, Brandao DC, Barbosae e Silva O. Respiratory muscle strength, the six-minute walk test and quality of life in Chagas cardiomyopathy. Physiotherapy research international : the journal for researchers and clinicians in physical therapy. 2014;19(1):8-15.	Excluded	Country	NA	NA	Excluded
30.	647	Wang W, Thompson DR, Ski CF, Liu M. Health-related quality of life and its associated factors in Chinese myocardial infarction patients. European journal of preventive cardiology. 2014;21(3):321-9.	Excluded	Country	NA	NA	Excluded
31.	648	Yaghoubi A, Tabrizi JS, Mirinazhad MM, Azami S, Naghavi-Behzad M, Ghojazadeh M. Quality of life in cardiovascular patients in Iran and factors affecting it: A systematic review. Journal of Cardiovascular and Thoracic Research. 2012;4(4):95-101.	Excluded	Country	NA	NA	Excluded
32.	649	Yalcin S, Türker Y, Ozhan H, Aslantas Y, Türker Y, Ekinözü I, et al. Pathologic echocardiographic findings in turkish adults: An epidemiologic observational study. Journal of the American College of Cardiology. 2013;62(18):C113.	Excluded	Country	NA	NA	Excluded
33.	650	Yeh HF, Shao JH, Kao YC. Quality-of-life predictors in older adults with heart failure. Tzu Chi Medical Journal. 2018;30(5):S40-S1.	Excluded	Country	NA	NA	Excluded
34.	651	Yin FH, Fan CL, Guo YY, Zhu H, Wang ZL. The impact of gender difference on clinical and echocardiographic outcomes in patients with heart failure after cardiac resynchronization therapy: A systematic review and meta-analysis. PloS one. 2017;12(4):e0176248.	Excluded	Country	NA	NA	Excluded
35.	652	Yin J, Hu H, Wang Y, Xue M, Li X, Cheng W, et al. Effects of atrioventricular nodal ablation on permanent atrial fibrillation patients with cardiac resynchronization therapy: a systematic review and meta-analysis. Clinical cardiology. 2014;37(11):707-15.	Excluded	Country	NA	NA	Excluded
36.	653	Zarudskiy AA, Perutskaya EA, Perutskiy DN, Stasevich NY, Nemsstveridze EY. Organizational, clinical and social aspects of age-related sarcopenia diagnostics in patients with obesity. Journal of Pharmaceutical Sciences and Research. 2017;9(6):808-11.	Excluded	Country	NA	NA	Excluded
37.	654	Zavanelli GS, Padulla SA, Franco MR, Pinto RZ, Faccioli LL, Barbosa DN, et al. Early mobilization according to diagnosis in a Brazilian coronary ICU. Critical Care. 2015;19:S194-S5.	Excluded	Country	NA	NA	Excluded
38.	655	Zhang B, Guo J, Zhang G. Comparison of triple-site ventricular pacing versus conventional cardiac resynchronization therapy in patients with systolic heart failure: A meta-analysis of randomized and observational studies. Journal of Arrhythmia. 2018;34(1):55-64.	Excluded	Country	NA	NA	Excluded
39.	656	Zhang B, Shen D, Feng S, Zhen Y, Zhang G. Efficacy and safety of catheter ablation vs. rate control of atrial fibrillation in systolic left ventricular dysfunction : A meta-analysis and systematic review. Herz. 2016;41(4):342-50.	Excluded	Country	NA	NA	Excluded
40.	657	Zhu YB, Origasa H, Luo XX, Wang YY, Di J, Lin L. Responsiveness of three subjective report of outcome measures for chronic heart failure. Journal of Chinese Integrative Medicine. 2012;10(12):1375-81.	Excluded	Country	NA	NA	Excluded
1.	658	Andrea Greco A, Sala M, Pancani L, Baretta D, D'Addario M, Petruzzo A, et al. The caregiver burden inventory in evaluating the burden of heart failure patients' caregivers: A multicenter study. European journal of heart failure. 2016;18:314.	Excluded	Caregiver questionnaire	NA	NA	Excluded
2.	659	Bidwell JT, Vellone E, Lyons KS, D’Agostino F, Riegel B, Paturzo M, et al. Caregiver determinants of patient clinical event risk in heart failure. European Journal of Cardiovascular Nursing. 2017;16(8):707-14.	Excluded	Caregiver questionnaire	NA	NA	Excluded
3.	660	Cassidy L, Fitzsimons D, Hill L, McGaughey J, Greene E. What works for caregivers in advanced heart failure: A systematic review. European Journal of Cardiovascular Nursing. 2018;17(1):7-8.	Excluded	Caregiver questionnaire	NA	NA	Excluded
4.	661	Kato NP, Okada I, Kagami Y, Endo M, Hatano M, Ono M, et al. Quality of life of family caregivers of patients with a left ventricular assist device in Japan. Journal of cardiology. 2018;71(1):81-7.	Excluded	Caregiver questionnaire	NA	NA	Excluded
5.	662	Nicholas Dionne-Odom J, Hooker SA, Bekelman D, Ejem D, McGhan G, Kitko L, et al. Family caregiving for persons with heart failure at the intersection of heart failure and palliative care: a state-of-the-science review. Heart failure reviews. 2017;22(5):543-57.	Excluded	Caregiver questionnaire	NA	NA	Excluded
6.	663	Pozet A, Lejeune C, Bonnet M, Dabakuyo S, Dion M, Fagnoni P, et al. Evaluation of efficacy and efficiency of a pragmatic intervention by a social worker to support informal caregivers of elderly patients (The ICE Study): study protocol for a randomized controlled trial. Trials. 2016;17(1):531.	Excluded	Caregiver questionnaire	NA	NA	Excluded
1.	664	Screening and management of depression for adults with chronic diseases: an evidence-based analysis. Ontario health technology assessment series. 2013;13(8):1-45.	Excluded	Type of study	NA	NA	Excluded
2.	665	Left ventricular assist devices for destination therapy: A health technology assessment. 2016;16(3):1-60.	Excluded	Type of study	NA	NA	Excluded
3.	666	Aaronson KD, Silvestry SC, Maltais S, Mallidi HR, Frazier OH, Boyce SW, et al. Patients awaiting heart transplantation on HVAD support for greater than 2 years. ASAIO Journal. 2016;62(4):384-9.	Excluded	Type of study	NA	NA	Excluded
4.	667	Abraham J, Merrill A. Effectiveness of a sodium restricted diet on reducing weight gain and edema formation in adult patients with chronic heart failure: A systematic review protocol. JBI database of systematic reviews and implementation reports. 2013;11(4):187-96.	Excluded	Type of study	NA	NA	Excluded
5.	668	Abraham WT, Aggarwal S, Prabhu SD, Cecere R, Pamboukian SV, Bank AJ, et al. Ambulatory extra-aortic counterpulsation in patients with moderate to severe chronic heart failure. JACC: Heart Failure. 2014;2(5):526-33.	Excluded	Type of study	NA	NA	Excluded
6.	669	Abraham WT, Anand I, Aranda JM, Jr., Boehmer J, Costanzo MR, DeMarco T, et al. Randomized controlled trial of ventricular elastic support therapy in the treatment of symptomatic heart failure: rationale and design. American heart journal. 2012;164(5):638-45.	Excluded	Type of study	NA	NA	Excluded
7.	670	Abraham WT, León AR, St. John Sutton MG, Keteyian SJ, Fieberg AM, Chinchoy E, et al. Randomized controlled trial comparing simultaneous versus optimized sequential interventricular stimulation during cardiac resynchronization therapy. American heart journal. 2012;164(5):735-41.	Excluded	Type of study	NA	NA	Excluded
8.	671	Abshire M, Xu J, Baptiste D, Almansa JR, Xu J, Cummings A, et al. Nutritional Interventions in Heart Failure: A Systematic Review of the Literature. Journal of cardiac failure. 2015;21(12):989-99.	Excluded	Type of study	NA	NA	Excluded
9.	672	Adamopoulos S, Schmid JP, Dendale P, Poerschke D, Hansen D, Dritsas A, et al. Combined aerobic/inspiratory muscle training vs. aerobic training in patients with chronic heart failure: The Vent-HeFT trial: a European prospective multicentre randomized trial. European journal of heart failure. 2014;16(5):574-82.	Excluded	Type of study	NA	NA	Excluded
10.	673	Adler AJ, Martin N, Mariani J, Tajer CD, Owolabi OO, Free C, et al. Mobile phone text messaging to improve medication adherence in secondary prevention of cardiovascular disease. Cochrane Database of Systematic Reviews. 2017(4).	Excluded	Type of study	NA	NA	Excluded
11.	674	Adler AJ, Taylor F, Martin N, Gottlieb S, Taylor RS, Ebrahim S. Reduced dietary salt for the prevention of cardiovascular disease. Cochrane Database of Systematic Reviews. 2014(12).	Excluded	Type of study	NA	NA	Excluded
12.	675	Adsett JA, Mudge AM, Morris N, Kuys S, Paratz JD. Aquatic exercise training and stable heart failure: A systematic review and meta-analysis. International journal of cardiology. 2015;186:22-8.	Excluded	Type of study	NA	NA	Excluded
13.	676	Agarwal S. Yoga and heart failure: An evidence based review. Journal of Alternative and Complementary Medicine. 2016;22(6):A67.	Excluded	Type of study	NA	NA	Excluded
14.	677	Aggarwal R, Harling L, Efthimiou E, Darzi A, Athanasiou T, Ashrafian H. The Effects of Bariatric Surgery on Cardiac Structure and Function: a Systematic Review of Cardiac Imaging Outcomes. Obesity surgery. 2016;26(5):1030-40.	Excluded	Type of study	NA	NA	Excluded
15.	678	Agren S, Evangelista LS, Hjelm C, Stromberg A. Dyads affected by chronic heart failure: a randomized study evaluating effects of education and psychosocial support to patients with heart failure and their partners. Journal of cardiac failure. 2012;18(5):359-66.	Excluded	Type of study	NA	NA	Excluded
16.	679	Agvall B, Alehagen U, Dahlstrom U. The benefits of using a heart failure management programme in Swedish primary healthcare. European journal of heart failure. 2013;15(2):228-36.	Excluded	Type of study	NA	NA	Excluded
17.	680	Agvall B, Paulsson T, Foldevi M, Dahlstrom U, Alehagen U. Resource use and cost implications of implementing a heart failure program for patients with systolic heart failure in Swedish primary health care. International journal of cardiology. 2014;176(3):731-8.	Excluded	Type of study	NA	NA	Excluded
18.	681	Aldahash R, Al Dera HS. Physical therapy program improves the physiological impact towards better quality of life and low cardiac risk factors in patients following coronary artery bypass grafting. Systematic review. Acta Medica International. 2016;3(1):185-95.	Excluded	Type of study	NA	NA	Excluded
19.	682	Allen JK, Dennison CR. Randomized trials of nursing interventions for secondary prevention in patients with coronary artery disease and heart failure: systematic review. The Journal of cardiovascular nursing. 2010;25(3):207-20.	Excluded	Type of study	NA	NA	Excluded
20.	683	Al-Majed NS, McAlister FA, Bakal JA, Ezekowitz JA. Meta-analysis: Cardiac resynchronization therapy for patients with less symptomatic heart failure. Annals of internal medicine. 2011;154(6):401-12.	Excluded	Type of study	NA	NA	Excluded
21.	684	Altenberger J, Parissis JT, Costard-Jaeckle A, Winter A, Ebner C, Karavidas A, et al. Efficacy and safety of the pulsed infusions of levosimendan in outpatients with advanced heart failure (LevoRep) study: a multicentre randomized trial. European journal of heart failure. 2014;16(8):898-906.	Excluded	Type of study	NA	NA	Excluded
22.	685	Altenberger J, Parissis JT, Ulmer H, Poelzl G. Rationale and design of the multicentre randomized trial investigating the efficacy and safety of pulsed infusions of levosimendan in outpatients with advanced heart failure (LevoRep study). European journal of heart failure. 2010;12(2):186-92.	Excluded	Type of study	NA	NA	Excluded
23.	686	Altowaijri A, Phillips CJ, Fitzsimmons D. A systematic review of the clinical and economic effectiveness of clinical pharmacist intervention in secondary prevention of cardiovascular disease. Journal of managed care pharmacy : JMCP. 2013;19(5):408-16.	Excluded	Type of study	NA	NA	Excluded
24.	687	Alves-Silva JM, Zuzarte M, Marques C, Salgueiro L, Girão H. Protective effects of terpenes on the cardiovascular system: Current advances and future perspectives. Current Medicinal Chemistry. 2016;23(40):4559-600.	Excluded	Type of study	NA	NA	Excluded
25.	688	Amat-Santos IJ, Catala P, Diez Del Hoyo F, Fernandez-Diaz JA, Alonso-Briales JH, Del Trigo M, et al. Impact of renin-angiotensin system inhibitors on clinical outcomes and ventricular remodelling after transcatheter aortic valve implantation: rationale and design of the RASTAVI randomised multicentre study. BMJ open. 2018;8(2):e020255.	Excluded	Type of study	NA	NA	Excluded
26.	689	Ambrosy AP, Bhatt AS, Stebbins AL, Wruck LM, Fudim M, Greene SJ, et al. Prevalent digoxin use and subsequent risk of death or hospitalization in ambulatory heart failure patients with a reduced ejection fraction—Findings from the Heart Failure: A Controlled Trial Investigating Outcomes of Exercise Training (HF-ACTION) randomized controlled trial. American heart journal. 2018;199:97-104.	Excluded	Type of study	NA	NA	Excluded
27.	690	Ambrosy AP, Cerbin LP, DeVore AD, Greene SJ, Kraus WE, O'Connor CM, et al. Aerobic exercise training and general health status in ambulatory heart failure patients with a reduced ejection fraction-Findings from the Heart Failure and A Controlled Trial Investigating Outcomes of Exercise Training (HF-ACTION)trial. American heart journal. 2017;186:130-8.	Excluded	Type of study	NA	NA	Excluded
28.	691	Anderson AE, Hernandez C, Calvin S, Royer J, Padilla J, Shaw D. Use of telehealth for patients with congestive heart failure undergoing physical rehabilitation: A systematic review. Cardiopulmonary Physical Therapy Journal. 2017;28(1):30.	Excluded	Type of study	NA	NA	Excluded
29.	692	Anderson L, Sharp GA, Norton RJ, Dalal H, Dean SG, Jolly K, et al. Home-based versus centre-based cardiac rehabilitation. Cochrane Database of Systematic Reviews. 2017;2017(6).	Excluded	Type of study	NA	NA	Excluded
30.	693	Anderson L, Taylor RS. Cardiac rehabilitation for people with heart disease: an overview of Cochrane systematic reviews. The Cochrane database of systematic reviews. 2014(12):Cd011273.	Excluded	Type of study	NA	NA	Excluded
31.	694	Angermann CE, Assmus B, Anker SD, Brachmann J, Ertl G, Kohler F, et al. Safety and feasibility of pulmonary artery pressure-guided heart failure therapy: rationale and design of the prospective CardioMEMS Monitoring Study for Heart Failure (MEMS-HF). Clinical research in cardiology : official journal of the German Cardiac Society. 2018;107(11):991-1002.	Excluded	Type of study	NA	NA	Excluded
32.	695	Angermann CE, Störk S, Gelbrich G, Faller H, Jahns R, Frantz S, et al. Mode of action and effects of standardized collaborative disease management on mortality and morbidity in patients with systolic heart failure the interdisciplinary network for heart failure (INH) study. Circulation: Heart Failure. 2012;5(1):25-35.	Excluded	Type of study	NA	NA	Excluded
33.	696	Anker SD, Comin Colet J, Filippatos G, Willenheimer R, Dickstein K, Drexler H, et al. Ferric carboxymaltose in patients with heart failure and iron deficiency. The New England journal of medicine. 2009;361(25):2436-48.	Excluded	Type of study	NA	NA	Excluded
34.	697	Anselme F, Bordachar P, Pasquie JL, Klug D, Leclercq C, Milhem A, et al. Safety, feasibility, and outcome results of cardiac resynchronization with triple-site ventricular stimulation compared to conventional cardiac resynchronization. Heart rhythm. 2016;13(1):183-9.	Excluded	Type of study	NA	NA	Excluded
35.	698	Aronow WS, Shamliyan TA. Benefits and Harms of Sacubitril in Adults With Heart Failure and Reduced Left Ventricular Ejection Fraction. American Journal of Cardiology. 2017;120(7):1166-70.	Excluded	Type of study	NA	NA	Excluded
36.	699	Artero EG, Lee DC, Lavie CJ, España-Romero V, Sui X, Church TS, et al. Effects of muscular strength on cardiovascular risk factors and prognosis. Journal of cardiopulmonary rehabilitation and prevention. 2012;32(6):351-8.	Excluded	Type of study	NA	NA	Excluded
37.	700	Ashor AW, Lara J, Mathers JC, Siervo M. Effect of vitamin C on endothelial function in health and disease: a systematic review and meta-analysis of randomised controlled trials. Atherosclerosis. 2014;235(1):9-20.	Excluded	Type of study	NA	NA	Excluded
38.	701	Avni T, Leibovici L, Gafter-Gvili A. Iron supplementation for the treatment of chronic heart failure and iron deficiency: systematic review and meta-analysis. European journal of heart failure. 2012;14(4):423-9.	Excluded	Type of study	NA	NA	Excluded
39.	702	Ayesta A, Astiz MTV, Masa MJV, Segovia J, Cosío MDG, Martínez-Sellés M. Rationale and design of the FELICITAR registry (Frailty Evaluation After List Inclusion, Characteristics and Influence on Transplantation and Results). Clinical cardiology. 2018;41(3):293-9.	Excluded	Type of study	NA	NA	Excluded
40.	703	Balsam P, Ozieranski K, Tyminska A, Glowczynska R, Peller M, Fojt A, et al. The impact of torasemide on haemodynamic and neurohormonal stress, and cardiac remodelling in heart failure - TORNADO: a study protocol for a randomized controlled trial. Trials. 2017;18(1):36.	Excluded	Type of study	NA	NA	Excluded
41.	704	Barbosa FT, Castro AA, de Sousa‐Rodrigues CF. Positive end‐expiratory pressure (PEEP) during anaesthesia for prevention of mortality and postoperative pulmonary complications. Cochrane Database of Systematic Reviews. 2014(6).	Excluded	Type of study	NA	NA	Excluded
42.	705	Barello S, Graffigna G. Engaging patients to recover life projectuality: an Italian cross-disease framework. Quality of life research : an international journal of quality of life aspects of treatment, care and rehabilitation. 2015;24(5):1087-96.	Excluded	Type of study	NA	NA	Excluded
43.	706	Bartolucci J, Verdugo FJ, González PL, Larrea RE, Abarzua E, Goset C, et al. Safety and efficacy of the intravenous infusion of umbilical cord mesenchymal stem cells in patients with heart failure: A phase 1/2 randomized controlled trial (RIMECARD trial [Randomized clinical trial of intravenous infusion umbilical cord mesenchymal stem cells on cardiopathy]). Circulation research. 2017;121(10):119…	Excluded	Type of study	NA	NA	Excluded
44.	707	Bartunek J, Behfar A, Dolatabadi D, Vanderheyden M, Ostojic M, Dens J, et al. Cardiopoietic stem cell therapy in heart failure: the C-CURE (Cardiopoietic stem Cell therapy in heart failURE) multicenter randomized trial with lineage-specified biologics. Journal of the American College of Cardiology. 2013;61(23):2329-38.	Excluded	Type of study	NA	NA	Excluded
45.	708	Bartunek J, Davison B, Sherman W, Povsic T, Henry TD, Gersh B, et al. Congestive Heart Failure Cardiopoietic Regenerative Therapy (CHART-1) trial design. European journal of heart failure. 2016;18(2):160-8.	Excluded	Type of study	NA	NA	Excluded
46.	709	Bartunek J, Terzic A, Davison BA, Filippatos GS, Radovanovic S, Beleslin B, et al. Cardiopoietic cell therapy for advanced ischaemic heart failure: results at 39 weeks of the prospective, randomized, double blind, sham-controlled CHART-1 clinical trial. European heart journal. 2017;38(9):648-60.	Excluded	Type of study	NA	NA	Excluded
47.	710	Bedenis R, Stewart M, Cleanthis M, Robless P, Mikhailidis DP, Stansby G. Cilostazol for intermittent claudication. Cochrane Database of Systematic Reviews. 2014(10).	Excluded	Type of study	NA	NA	Excluded
48.	711	Begrambekova J, Mareev VU, Danielan M. National heart failure registry: Effect of the patient observation, monitoring and education on clinical and economical outcomes. European journal of heart failure. 2013;12:S227.	Excluded	Type of study	NA	NA	Excluded
49.	712	Bekelman DB, Allen LA, Peterson J, Hattler B, Havranek EP, Fairclough DL, et al. Rationale and study design of a patient-centered intervention to improve health status in chronic heart failure: The Collaborative Care to Alleviate Symptoms and Adjust to Illness (CASA) randomized trial. Contemporary clinical trials. 2016;51:1-7.	Excluded	Type of study	NA	NA	Excluded
50.	713	Bekelman DB, Hooker S, Nowels CT, Main DS, Meek P, McBryde C, et al. Feasibility and acceptability of a collaborative care intervention to improve symptoms and quality of life in chronic heart failure: mixed methods pilot trial. Journal of palliative medicine. 2014;17(2):145-51.	Excluded	Type of study	NA	NA	Excluded
51.	714	Bekelman DB, Plomondon ME, Carey EP, Sullivan MD, Nelson KM, Hattler B, et al. Primary Results of the Patient-Centered Disease Management (PCDM) for Heart Failure Study: A Randomized Clinical Trial. JAMA internal medicine. 2015;175(5):725-32.	Excluded	Type of study	NA	NA	Excluded
52.	715	Bekelman DB, Plomondon ME, Sullivan MD, Nelson K, Hattler B, McBryde C, et al. Patient-centered disease management (PCDM) for heart failure: study protocol for a randomised controlled trial. BMC cardiovascular disorders. 2013;13:49.	Excluded	Type of study	NA	NA	Excluded
53.	716	Benstoem C, Stoppe C, Liakopoulos OJ, Ney J, Hasenclever D, Meybohm P, et al. Remote ischaemic preconditioning for coronary artery bypass grafting (with or without valve surgery). Cochrane Database of Systematic Reviews. 2017(5).	Excluded	Type of study	NA	NA	Excluded
54.	717	Bernocchi P, Scalvini S, Galli T, Paneroni M, Baratti D, Turla O, et al. A multidisciplinary telehealth program in patients with combined chronic obstructive pulmonary disease and chronic heart failure: Study protocol for a randomized controlled trial. Trials. 2016;17(1).	Excluded	Type of study	NA	NA	Excluded
55.	718	Bernocchi P, Vitacca M, La Rovere MT, Volterrani M, Galli T, Baratti D, et al. Home-based telerehabilitation in older patients with chronic obstructive pulmonary disease and heart failure: a randomised controlled trial. Age and ageing. 2018;47(1):82-8.	Excluded	Type of study	NA	NA	Excluded
56.	719	Berruezo A, Linhart M, Auricchio A, Zamorano JL, Santamaria P, Borràs R, et al. Rationale and design of the TRICHAMPION trial: Triple Chamber Pacing in Hypertrophic Obstructive Cardiomyopathy Patients. Journal of Interventional Cardiac Electrophysiology. 2018;51(2):117-24.	Excluded	Type of study	NA	NA	Excluded
57.	720	Berry C, Layland J, Sood A, Curzen NP, Balachandran KP, Das R, et al. Fractional flow reserve versus angiography in guiding management to optimize outcomes in non-ST-elevation myocardial infarction (FAMOUS-NSTEMI): rationale and design of a randomized controlled clinical trial. American heart journal. 2013;166(4):662-8.e3.	Excluded	Type of study	NA	NA	Excluded
58.	721	Bjelakovic G, Gluud LL, Nikolova D, Whitfield K, Wetterslev J, Simonetti RG, et al. Vitamin D supplementation for prevention of mortality in adults. Cochrane Database of Systematic Reviews. 2014(1).	Excluded	Type of study	NA	NA	Excluded
59.	722	Black JT, Romano PS, Sadeghi B, Auerbach AD, Ganiats TG, Greenfield S, et al. A remote monitoring and telephone nurse coaching intervention to reduce readmissions among patients with heart failure: study protocol for the Better Effectiveness After Transition - Heart Failure (BEAT-HF) randomized controlled trial. Trials. 2014;15:124.	Excluded	Type of study	NA	NA	Excluded
60.	723	Blessberger H, Kammler J, Domanovits H, Schlager O, Wildner B, Azar D, et al. Perioperative beta‐blockers for preventing surgery‐related mortality and morbidity. Cochrane Database of Systematic Reviews. 2018(3).	Excluded	Type of study	NA	NA	Excluded
61.	724	Bobenko A, Bartels I, Münch M, Trippel T, Lindhorst R, Nolte K, et al. Amount or intensity? Potential targets of exercise interventions in patients with heart failure with preserved ejection fraction. ESC heart failure. 2018;5(1):53-62.	Excluded	Type of study	NA	NA	Excluded
62.	725	Boghossian TA, Rashid FJ, Thompson W, Welch V, Moayyedi P, Rojas‐Fernandez C, et al. Deprescribing versus continuation of chronic proton pump inhibitor use in adults. Cochrane Database of Systematic Reviews. 2017(3).	Excluded	Type of study	NA	NA	Excluded
63.	726	Bolli R, Hare JM, March KL, Pepine CJ, Willerson JT, Perin EC, et al. Rationale and design of the CONCERT-HF trial (combination of mesenchymal and c-kit+ cardiac stem cells as regenerative therapy for heart failure). Circulation research. 2018;122(12):1703-15.	Excluded	Type of study	NA	NA	Excluded
64.	727	Bonnet D, Berger F, Jokinen E, Kantor PF, Daubeney PEF. Ivabradine in Children With Dilated Cardiomyopathy and Symptomatic Chronic Heart Failure. Journal of the American College of Cardiology. 2017;70(10):1262-72.	Excluded	Type of study	NA	NA	Excluded
65.	728	Bonsu KO, Arunmanakul P, Chaiyakunapruk N. Pharmacological treatments for heart failure with preserved ejection fraction—a systematic review and indirect comparison. Heart failure reviews. 2018;23(2):147-56.	Excluded	Type of study	NA	NA	Excluded
66.	729	Borer JS, Bohm M, Ford I, Komajda M, Tavazzi L, Sendon JL, et al. Effect of ivabradine on recurrent hospitalization for worsening heart failure in patients with chronic systolic heart failure: the SHIFT Study. European heart journal. 2012;33(22):2813-20.	Excluded	Type of study	NA	NA	Excluded
67.	730	Borlaug BA, Anstrom KJ, Lewis GD, Shah SJ, Levine JA, Koepp GA, et al. Effect of Inorganic Nitrite vs Placebo on Exercise Capacity Among Patients With Heart Failure With Preserved Ejection Fraction: The INDIE-HFpEF Randomized Clinical Trial. Jama. 2018;320(17):1764-73.	Excluded	Type of study	NA	NA	Excluded
68.	731	Boyne JJJ, Vrijhoef HJM, Wit RD, Gorgels APM. Telemonitoring in patients with heart failure, the TEHAF study: Study protocol of an ongoing prospective randomised trial. International journal of nursing studies. 2011;48(1):94-9.	Excluded	Type of study	NA	NA	Excluded
69.	732	Brack J, Sindone A, Funston R, Schneider H, Skiba M, Ueng KC, et al. Is addition of angiotensin receptor blockade superior to increasing ACE inhibitor dose in patients with heart failure? International journal of cardiology. 2010;139(3):309-12.	Excluded	Type of study	NA	NA	Excluded
70.	733	Briceño DF, Markman TM, Lupercio F, Romero J, Liang JJ, Villablanca PA, et al. Catheter ablation versus conventional treatment of atrial fibrillation in patients with heart failure with reduced ejection fraction: a systematic review and meta-analysis of randomized controlled trials. Journal of Interventional Cardiac Electrophysiology. 2018;53(1):19-29.	Excluded	Type of study	NA	NA	Excluded
71.	734	Brugada J, Brachmann J, Delnoy PP, Padeletti L, Reynolds D, Ritter P, et al. Automatic Optimization of Cardiac Resynchronization Therapy Using SonR - Rationale and Design of the Clinical Trial of the SonRtip Lead and Automatic AV-VV Optimization Algorithm in the Paradym RF SonR CRT-D (RESPOND CRT) Trial. American heart journal. 2014;167(4):429-36.	Excluded	Type of study	NA	NA	Excluded
72.	735	Brugada J, Delnoy PP, Brachmann J, Reynolds D, Padeletti L, Noelker G, et al. Contractility sensor-guided optimization of cardiac resynchronization therapy: Results from the RESPOND-CRT trial. European heart journal. 2017;38(10):730-8.	Excluded	Type of study	NA	NA	Excluded
73.	736	Buckingham SA, Taylor RS, Jolly K, Zawada A, Dean SG, Cowie A, et al. Home-based versus centre-based cardiac rehabilitation: Abridged Cochrane systematic review and meta-analysis. Open Heart. 2016;3(2).	Excluded	Type of study	NA	NA	Excluded
74.	737	Buggeskov KB, Grønlykke L, Risom EC, Wei ML, Wetterslev J. Pulmonary artery perfusion versus no perfusion during cardiopulmonary bypass for open heart surgery in adults. Cochrane Database of Systematic Reviews. 2018(2).	Excluded	Type of study	NA	NA	Excluded
75.	738	Burkhoff D, Parides M, Borggrefe M, Abraham WT, Kadish A. "Responder Analysis" for Assessing Effectiveness of Heart Failure Therapies Based on Measures of Exercise Tolerance. Journal of cardiac failure. 2009;15(2):108-15.	Excluded	Type of study	NA	NA	Excluded
76.	739	Butler J, Epstein SE, Greene SJ, Quyyumi AA, Sikora S, Kim RJ, et al. Intravenous Allogeneic Mesenchymal Stem Cells for Nonischemic Cardiomyopathy: Safety and Efficacy Results of a Phase II-A Randomized Trial. Circulation research. 2017;120(2):332-40.	Excluded	Type of study	NA	NA	Excluded
77.	740	Butter C, Franzen O, Treede H, Hausleiter J, Schäfer U, Ussia GP, et al. Analysis of outcomes at 12 months by mitral regurgitation etiology in the ACCESS-EUROPE phase I study. EuroIntervention. 2013;9:84.	Excluded	Type of study	NA	NA	Excluded
78.	741	Cajita MI, Gleason KT, Han HR. A Systematic Review of mHealth-Based Heart Failure Interventions. The Journal of cardiovascular nursing. 2016;31(3):E10-22.	Excluded	Type of study	NA	NA	Excluded
79.	742	Caldeira D, David C, Sampaio C. Rate vs rhythm control in patients with atrial fibrillation and heart failure: a systematic review and meta-analysis of randomised controlled trials. European journal of internal medicine. 2011;22(5):448-55.	Excluded	Type of study	NA	NA	Excluded
80.	743	Cameron J, Rendell PG, Ski CF, Kure CE, McLennan SN, Rose NS, et al. PROspective MEmory Training to improve HEart failUre Self-care (PROMETHEUS): study protocol for a randomised controlled trial. Trials. 2015;16:196.	Excluded	Type of study	NA	NA	Excluded
81.	744	Carr HJ, McDermott A, Tadbiri H, Uebbing AM, Londrigan M. The effectiveness of computer-based learning in hospitalized adults with heart failure on knowledge, re-admission, self-care, quality of life and patient satisfaction: A systematic review. JBI database of systematic reviews and implementation reports. 2014;12(5):430-65.	Excluded	Type of study	NA	NA	Excluded
82.	745	Carson JL, Stanworth SJ, Roubinian N, Fergusson DA, Triulzi D, Doree C, et al. Transfusion thresholds and other strategies for guiding allogeneic red blood cell transfusion. Cochrane Database of Systematic Reviews. 2016(10).	Excluded	Type of study	NA	NA	Excluded
83.	746	Casimir YE, Williams MM, Liang MY, Pitakmongkolkul S, Slyer JT. The effectiveness of patient-centered self-care education for adults with heart failure on knowledge, self-care behaviors, quality of life, and readmissions: A systematic review. JBI database of systematic reviews and implementation reports. 2014;12(2):188-262.	Excluded	Type of study	NA	NA	Excluded
84.	747	Chen C, Zhou X, Zhu M, Chen S, Chen J, Cai H, et al. Catheter ablation versus medical therapy for patients with persistent atrial fibrillation: a systematic review and meta-analysis of evidence from randomized controlled trials. Journal of interventional cardiac electrophysiology : an international journal of arrhythmias and pacing. 2018;52(1):9-18.	Excluded	Type of study	NA	NA	Excluded
85.	748	Chen S, Yin Y, Krucoff MW. Effect of cardiac resynchronization therapy and implantable cardioverter defibrillator on quality of life in patients with heart failure: A meta-analysis. Europace : European pacing, arrhythmias, and cardiac electrophysiology : journal of the working groups on cardiac pacing, arrhythmias, and cardiac cellular electrophysiology of the European Society of Cardiology. 2012…	Excluded	Type of study	NA	NA	Excluded
86.	749	Chen X, Jiang W, Lin X, Lundborg CS, Wen Z, Lu W, et al. Effect of an exercise-based cardiac rehabilitation program "Baduanjin Eight-Silken-Movements with self-efficacy building" for heart failure (BESMILE-HF study): Study protocol for a randomized controlled trial. Trials. 2018;19(1).	Excluded	Type of study	NA	NA	Excluded
87.	750	Chen Y, Wang H, Lu Y, Huang X, Liao Y, Bin J. Effects of mineralocorticoid receptor antagonists in patients with preserved ejection fraction: A meta-analysis of randomized clinical trials. BMC medicine. 2015;13(1).	Excluded	Type of study	NA	NA	Excluded
88.	751	Chen YM, Li Y. Safety and efficacy of exercise training in elderly heart failure patients: a systematic review and meta-analysis. International journal of clinical practice. 2013;67(11):1192-8.	Excluded	Type of study	NA	NA	Excluded
89.	752	Choi DJ, Park CS, Park JJ, Lee HY, Kang SM, Yoo BS, et al. Assessment of clinical effect and treatment quality of immediate-release carvedilol-IR versus SLOW release carvedilol-SR in Heart Failure patients (SLOW-HF): Study protocol for a randomized controlled trial. Trials. 2018;19(1).	Excluded	Type of study	NA	NA	Excluded
90.	753	Chrysohoou C, Dilaveris P, Antoniou CK, Skiadas I, Konstantinou K, Gatzoulis K, et al. Heart failure study of multipoint pacing effects on ventriculoarterial coupling: Rationale and design of the HUMVEE trial. Annals of Noninvasive Electrocardiology. 2018;23(3).	Excluded	Type of study	NA	NA	Excluded
91.	754	Chung ES, Miller L, Patel AN, Anderson RD, Mendelsohn FO, Traverse J, et al. Changes in ventricular remodelling and clinical status during the year following a single administration of stromal cell-derived factor-1 non-viral gene therapy in chronic ischaemic heart failure patients: the STOP-HF randomized Phase II trial. European heart journal. 2015;36(33):2228-38.	Excluded	Type of study	NA	NA	Excluded
92.	755	Ciani O, Piepoli M, Smart N, Uddin J, Walker S, Warren FC, et al. Validation of Exercise Capacity as a Surrogate Endpoint in Exercise-Based Rehabilitation for Heart Failure: A Meta-Analysis of Randomized Controlled Trials. JACC: Heart Failure. 2018;6(7):596-604.	Excluded	Type of study	NA	NA	Excluded
93.	756	Cicero AFG, Colletti A. Nutraceuticals and dietary supplements to improve quality of life and outcomes in heart failure patients. Current Pharmaceutical Design. 2017;23(8):1265-72.	Excluded	Type of study	NA	NA	Excluded
94.	757	Cichosz SL, Ehlers LH, Hejlesen O. Health effectiveness and cost-effectiveness of telehealthcare for heart failure: study protocol for a randomized controlled trial. Trials. 2016;17(1):590.	Excluded	Type of study	NA	NA	Excluded
95.	758	Clarke M, Shah A, Sharma U. Systematic review of studies on telemonitoring of patients with congestive heart failure: a meta-analysis. Journal of telemedicine and telecare. 2011;17(1):7-14.	Excluded	Type of study	NA	NA	Excluded
96.	759	Clevenger B, Gurusamy K, Klein AA, Murphy GJ, Anker SD, Richards T. Systematic review and meta-analysis of iron therapy in anaemic adults without chronic kidney disease: updated and abridged Cochrane review. European journal of heart failure. 2016;18(7):774-85.	Excluded	Type of study	NA	NA	Excluded
97.	760	Colquitt JL, Mendes D, Clegg AJ, Harris P, Cooper K, Picot J, et al. Implantable cardioverter defibrillators for the treatment of arrhythmias and cardiac resynchronisation therapy for the treatment of heart failure: systematic review and economic evaluation. Health technology assessment (Winchester, England). 2014;18(56):1-560.	Excluded	Type of study	NA	NA	Excluded
98.	761	Comín-Colet J, Manito N, Segovia-Cubero J, Delgado J, García Pinilla JM, Almenar L, et al. Efficacy and safety of intermittent intravenous outpatient administration of levosimendan in patients with advanced heart failure: the LION-HEART multicentre randomised trial. European journal of heart failure. 2018;20(7):1128-36.	Excluded	Type of study	NA	NA	Excluded
99.	762	Conen D, Rodondi N, Müller A, Beer JH, Auricchio A, Ammann P, et al. Design of the Swiss Atrial Fibrillation Cohort Study (Swiss-AF): Structural brain damage and cognitive decline among patients with atrial fibrillation. Swiss medical weekly. 2017;147.	Excluded	Type of study	NA	NA	Excluded
100.	763	Conraads VM, Metra M, Kamp O, De Keulenaer GW, Pieske B, Zamorano J, et al. Effects of the long-term administration of nebivolol on the clinical symptoms, exercise capacity, and left ventricular function of patients with diastolic dysfunction: results of the ELANDD study. European journal of heart failure. 2012;14(2):219-25.	Excluded	Type of study	NA	NA	Excluded
101.	764	Cooper TJ, Guazzi M, Al-Mohammad A, Amir O, Bengal T, Cleland JG, et al. Sildenafil in Heart failure (SilHF). An investigator-initiated multinational randomized controlled clinical trial: rationale and design. European journal of heart failure. 2013;15(1):119-22.	Excluded	Type of study	NA	NA	Excluded
102.	765	Cornelis J, Beckers P, Taeymans J, Vrints C, Vissers D. Comparing exercise training modalities in heart failure: A systematic review and meta-analysis. International journal of cardiology. 2016;221:867-76.	Excluded	Type of study	NA	NA	Excluded
103.	766	Costanzo MR, Ivanhoe RJ, Kao A, Anand IS, Bank A, Boehmer J, et al. Prospective evaluation of elastic restraint to lessen the effects of heart failure (PEERLESS-HF) trial. Journal of cardiac failure. 2012;18(6):446-58.	Excluded	Type of study	NA	NA	Excluded
104.	767	Costanzo P, Cleland JGF, Cheung A, Calo R, Pellicori P, Nikolova-Simons M. The effect of discharge planning on outcomes in patients admitted with heart failure: Systematic review and meta-analysis. European Journal of Heart Failure, Supplement. 2012;11:S255.	Excluded	Type of study	NA	NA	Excluded
105.	768	Coulter A, Entwistle VA, Eccles A, Ryan S, Shepperd S, Perera R. Personalised care planning for adults with chronic or long‐term health conditions. Cochrane Database of Systematic Reviews. 2015(3).	Excluded	Type of study	NA	NA	Excluded
106.	769	Cramer H, Lauche R, Haller H, Dobos G, Michalsen A. A systematic review of yoga for heart disease. European journal of preventive cardiology. 2015;22(3):284-95.	Excluded	Type of study	NA	NA	Excluded
107.	770	Crawford-Faucher A. Home- and center-based cardiac rehabilitation equally effective. American Family Physician. 2010;82(8):994-5.	Excluded	Type of study	NA	NA	Excluded
108.	771	Crundall-Goode A, Goode KM, Shoaib A, Geleijnse G, De Vries JJG, Robson E, et al. OPeRA-HF study design (Risk Arm): An observational study to assess and predict the in-patient course, risk of readmission and mortality for patients hospitalised for or with heart failure. European journal of heart failure. 2013;12:S235.	Excluded	Type of study	NA	NA	Excluded
109.	772	Curtis AB, Worley SJ, Chung ES, Li P, Christman SA, St John Sutton M. Improvement in Clinical Outcomes With Biventricular Versus Right Ventricular Pacing: The BLOCK HF Study. Journal of the American College of Cardiology. 2016;67(18):2148-57.	Excluded	Type of study	NA	NA	Excluded
110.	773	Da Silva Teixeira R, De Veras BMG, Senna KMS, Caetano R. Efficacy and safety of Parachute® device: Systematic review. Revista da Associacao Medica Brasileira. 2018;64(9):853-60.	Excluded	Type of study	NA	NA	Excluded
111.	774	Daamen MA, Hamers JP, Gorgels AP, Brunner-la Rocca HP, Tan FE, van Dieijen-Visser MP, et al. The prevalence and management of heart failure in Dutch nursing homes; design of a multi-centre cross-sectional study. BMC geriatrics. 2012;12:29.	Excluded	Type of study	NA	NA	Excluded
112.	775	Dalal H, Jolly K, Davis R, Doherty P, Austin J, Van Lingen R, et al. Rehabilitation enablement in chronic heart failure (REACH-HF) a multicentre randomised controlled trial of facilitated self-care rehabilitation intervention in heart failure with reduced ejection fraction. Heart (British Cardiac Society). 2018;104:A43-A4.	Excluded	Type of study	NA	NA	Excluded
113.	776	Dalal HM, Zawada A, Jolly K, Moxham T, Taylor RS. Home based versus centre based cardiac rehabilitation: Cochrane systematic review and meta-analysis. BMJ (Clinical research ed). 2010;340:b5631.	Excluded	Type of study	NA	NA	Excluded
114.	777	Dalal J, Katekhaye V, Jain R. Effect of ferric carboxymaltose on hospitalization and mortality outcomes in chronic heart failure: A meta-analysis. Indian heart journal. 2017;69(6):736-41.	Excluded	Type of study	NA	NA	Excluded
115.	778	Dar O, Riley J, Chapman C, Dubrey SW, Morris S, Rosen SD, et al. A randomized trial of home telemonitoring in a typical elderly heart failure population in North West London: results of the Home-HF study. European journal of heart failure. 2009;11(3):319-25.	Excluded	Type of study	NA	NA	Excluded
116.	779	Davies EJ, Moxham T, Rees K, Singh S, Coats AJ, Ebrahim S, et al. Exercise based rehabilitation for heart failure. The Cochrane database of systematic reviews. 2010(4):Cd003331.	Excluded	Type of study	NA	NA	Excluded
117.	780	Davies EJ, Moxham T, Rees K, Singh S, Coats AJS, Ebrahim S, et al. Exercise training for systolic heart failure: Cochrane systematic review and meta-analysis. European journal of heart failure. 2010;12(7):706-15.	Excluded	Type of study	NA	NA	Excluded
118.	781	De Ferrari GM, Crijns HJ, Borggrefe M, Milasinovic G, Smid J, Zabel M, et al. Chronic vagus nerve stimulation: a new and promising therapeutic approach for chronic heart failure. European heart journal. 2011;32(7):847-55.	Excluded	Type of study	NA	NA	Excluded
119.	782	de Vries AE, de Jong RM, van der Wal MH, Jaarsma T, van Dijk RB, Hillege HL. The value of INnovative ICT guided disease management combined with Telemonitoring in OUtpatient clinics for Chronic Heart failure patients. Design and methodology of the IN TOUCH study: a multicenter randomised trial. BMC health services research. 2011;11:167.	Excluded	Type of study	NA	NA	Excluded
120.	783	De With RR, Rienstra M, Nguyen BO, Zwartkruis VW, Hobbelt AH, Alings M, et al. Treating underlying conditions improves quality of life in patients with persistent atrial fibrillation and heart failure-data from the RACE 3 study. Europace : European pacing, arrhythmias, and cardiac electrophysiology : journal of the working groups on cardiac pacing, arrhythmias, and cardiac cellular electrophysiol…	Excluded	Type of study	NA	NA	Excluded
121.	784	Deek H, Chang S, Newton PJ, Noureddine S, Inglis SC, Arab GA, et al. An evaluation of involving family caregivers in the self-care of heart failure patients on hospital readmission: Randomised controlled trial (the FAMILY study). International journal of nursing studies. 2017;75:101-11.	Excluded	Type of study	NA	NA	Excluded
122.	785	Dehbarez NT, Lynggaard V, May O, Sogaard R. Learning and coping strategies versus standard education in cardiac rehabilitation: a cost-utility analysis alongside a randomised controlled trial. BMC health services research. 2015;15:422.	Excluded	Type of study	NA	NA	Excluded
123.	786	Dellafiore F, Buck HG, Pucciarelli G, Barbaranelli C, Paturzo M, Alvaro R, et al. Psychometric characteristics of the mutuality scale in heart failure patients and caregivers. Heart and Lung. 2018;47(6):553-61.	Excluded	Type of study	NA	NA	Excluded
124.	787	Delnoy PP, Singh JP, Alzueta J, Adragao PP, Horvilleur J, Beeton I, et al. Repetitive CRT optimization is associated with significant echo-remodeling and improved clinical response in CRT-D patients with LBBB QRS<150MS. Heart rhythm. 2017;14(5):S41.	Excluded	Type of study	NA	NA	Excluded
125.	788	Demirozu ZT, Arat N, Kucukaksu DS. Fine-tuning management of the Heart Assist 5 left ventricular assist device with two- and three-dimensional echocardiography. Cardiovascular journal of Africa. 2016;27(4):208-12.	Excluded	Type of study	NA	NA	Excluded
126.	789	Dennis M, Sandercock P, Graham C, Forbes J, Smith J. The Clots in Legs Or sTockings after Stroke (CLOTS) 3 trial: a randomised controlled trial to determine whether or not intermittent pneumatic compression reduces the risk of post-stroke deep vein thrombosis and to estimate its cost-effectiveness. Health technology assessment (Winchester, England). 2015;19(76):1-90.	Excluded	Type of study	NA	NA	Excluded
127.	790	Desborough M, Sandu R, Brunskill SJ, Doree C, Trivella M, Montedori A, et al. Fresh frozen plasma for cardiovascular surgery. Cochrane Database of Systematic Reviews. 2015(7).	Excluded	Type of study	NA	NA	Excluded
128.	791	Dev S, Abernethy AP, Rogers JG, O'Connor CM. Preferences of people with advanced heart failure - A structured narrative literature review to inform decision making in the palliative care setting. American heart journal. 2012;164(3):313-9.e5.	Excluded	Type of study	NA	NA	Excluded
129.	792	Devi R, Singh SJ, Powell J, Fulton EA, Igbinedion E, Rees K. Internet‐based interventions for the secondary prevention of coronary heart disease. Cochrane Database of Systematic Reviews. 2015(12).	Excluded	Type of study	NA	NA	Excluded
130.	793	DeVore AD, Thomas L, Albert NM, Butler J, Hernandez AF, Patterson JH, et al. Change the management of patients with heart failure: Rationale and design of the CHAMP-HF registry. American heart journal. 2017;189:177-83.	Excluded	Type of study	NA	NA	Excluded
131.	794	DeWalt DA, Broucksou KA, Hawk V, Baker DW, Schillinger D, Ruo B, et al. Comparison of a one-time educational intervention to a teach-to-goal educational intervention for self-management of heart failure: design of a randomized controlled trial. BMC health services research. 2009;9:99.	Excluded	Type of study	NA	NA	Excluded
132.	795	DeWalt DA, Schillinger D, Ruo B, Bibbins-Domingo K, Baker DW, Holmes GM, et al. Multisite randomized trial of a single-session versus multisession literacy-sensitive self-care intervention for patients with heart failure. Circulation. 2012;125(23):2854-62.	Excluded	Type of study	NA	NA	Excluded
133.	796	Di Francesco V, Menegolli G, Cecchini G, Pellizzari L, Grezzana M, Marcon C, et al. An european multicenter study on remote monitoring of chronic heart failure: Study design and preliminary results. European Geriatric Medicine. 2013;4:S33.	Excluded	Type of study	NA	NA	Excluded
134.	797	Di Nisio M, Peinemann F, Porreca E, Rutjes AWS. Primary prophylaxis for venous thromboembolism in patients undergoing cardiac or thoracic surgery. Cochrane Database of Systematic Reviews. 2015(6).	Excluded	Type of study	NA	NA	Excluded
135.	798	Dieberg G, Ismail H, Giallauria F, Smart NA. Clinical outcomes and cardiovascular responses to exercise training in heart failure patients with preserved ejection fraction: A systematic review and meta-analysis. Circulation. 2014;130.	Excluded	Type of study	NA	NA	Excluded
136.	799	Ding H, Jayasena R, Maiorana A, Dowling A, Chen SH, Karunanithi M, et al. Innovative Telemonitoring Enhanced Care Programme for Chronic Heart Failure (ITEC-CHF) to improve guideline compliance and collaborative care: protocol of a multicentre randomised controlled trial. BMJ open. 2017;7(10):e017550.	Excluded	Type of study	NA	NA	Excluded
137.	800	Ditewig JB, Blok H, Havers J, van Veenendaal H. Effectiveness of self-management interventions on mortality, hospital readmissions, chronic heart failure hospitalization rate and quality of life in patients with chronic heart failure: a systematic review. Patient education and counseling. 2010;78(3):297-315.	Excluded	Type of study	NA	NA	Excluded
138.	801	Doiron KA, Hoffmann TC, Beller EM. Early intervention (mobilization or active exercise) for critically ill adults in the intensive care unit. Cochrane Database of Systematic Reviews. 2018(3).	Excluded	Type of study	NA	NA	Excluded
139.	802	Dong A, Chen S, Zhu L, Shi L, Cai Y, Zeng J, et al. The reliability and validity of Chinese version of SF36 v2 in aging patients with chronic heart failure. Aging clinical and experimental research. 2017;29(4):685-93.	Excluded	Type of study	NA	NA	Excluded
140.	803	Dos Santos RR, Rassi S, Feitosa G, Grecco OT, Rassi A, Da Cunha AB, et al. Cell therapy in chagas cardiomyopathy (Chagas arm of the multicenter randomized trial of cell therapy in cardiopathies study): A multicenter randomized trial. Circulation. 2012;125(20):2454-61.	Excluded	Type of study	NA	NA	Excluded
141.	804	Driscoll A, Currey J, Tonkin A, Krum H. Nurse‐led titration of angiotensin converting enzyme inhibitors, beta‐adrenergic blocking agents, and angiotensin receptor blockers for people with heart failure with reduced ejection fraction. Cochrane Database of Systematic Reviews. 2015(12).	Excluded	Type of study	NA	NA	Excluded
142.	805	Du H, Newton PJ, Budhathoki C, Everett B, Salamonson Y, Macdonald PS, et al. The Home-Heart-Walk study, a self-administered walk test on perceived physical functioning, and self-care behaviour in people with stable chronic heart failure: A randomized controlled trial. European Journal of Cardiovascular Nursing. 2017.	Excluded	Type of study	NA	NA	Excluded
143.	806	Du HY, Newton PJ, Zecchin R, Denniss R, Salamonson Y, Everett B, et al. An intervention to promote physical activity and self-management in people with stable chronic heart failure The Home-Heart-Walk study: study protocol for a randomized controlled trial. Trials. 2011;12:63.	Excluded	Type of study	NA	NA	Excluded
144.	807	Du Puy RS, Postmus I, Stott DJ, Blum MR, Poortvliet RKE, Den Elzen WPJ, et al. Study protocol: A randomised controlled trial on the clinical effects of levothyroxine treatment for subclinical hypothyroidism in people aged 80 years and over 11 Medical and Health Sciences 1117 Public Health and Health Services 11 Medical and Health Sciences 1103 Clinical Sciences. BMC Endocrine Disorders. 2018;18(1…	Excluded	Type of study	NA	NA	Excluded
145.	808	Edelmann F, Bobenko A, Gelbrich G, Hasenfuss G, Herrmann-Lingen C, Duvinage A, et al. Exercise training in Diastolic Heart Failure (Ex-DHF): rationale and design of a multicentre, prospective, randomized, controlled, parallel group trial. European journal of heart failure. 2017;19(8):1067-74.	Excluded	Type of study	NA	NA	Excluded
146.	809	Edelmann F, Gelbrich G, Dngen HD, Fröhling S, Wachter R, Stahrenberg R, et al. Exercise training improves exercise capacity and diastolic function in patients with heart failure with preserved ejection fraction: Results of the Ex-DHF (exercise training in diastolic heart failure) pilot study. Journal of the American College of Cardiology. 2011;58(17):1780-91.	Excluded	Type of study	NA	NA	Excluded
147.	810	Edelmann F, Musial-Bright L, Gelbrich G, Trippel T, Radenovic S, Wachter R, et al. Tolerability and Feasibility of Beta-Blocker Titration in HFpEF Versus HFrEF: Insights From the CIBIS-ELD Trial. JACC: Heart Failure. 2016;4(2):140-9.	Excluded	Type of study	NA	NA	Excluded
148.	811	Edelmann F, Schmidt AG, Gelbrich G, Binder L, Herrmann-Lingen C, Halle M, et al. Rationale and design of the 'aldosterone receptor blockade in diastolic heart failure' trial: a double-blind, randomized, placebo-controlled, parallel group study to determine the effects of spironolactone on exercise capacity and diastolic function in patients with symptomatic diastolic heart failure (Aldo-DHF). Eur…	Excluded	Type of study	NA	NA	Excluded
149.	812	Edelmann F, Wachter R, Schmidt AG, Kraigher-Krainer E, Colantonio C, Kamke W, et al. Effect of spironolactone on diastolic function and exercise capacity in patients with heart failure with preserved ejection fraction: The Aldo-DHF randomized controlled trial. JAMA - Journal of the American Medical Association. 2013;309(8):781-91.	Excluded	Type of study	NA	NA	Excluded
150.	813	Edwards SJ, Karner C, Trevor N, Wakefield V, Salih F. Dual-chamber pacemakers for treating symptomatic bradycardia due to sick sinus syndrome without atrioventricular block: a systematic review and economic evaluation. Health technology assessment (Winchester, England). 2015;19(65):1-210.	Excluded	Type of study	NA	NA	Excluded
151.	814	Egholm JWM, Pedersen B, Møller AM, Adami J, Juhl CB, Tønnesen H. Perioperative alcohol cessation intervention for postoperative complications. Cochrane Database of Systematic Reviews. 2018(11).	Excluded	Type of study	NA	NA	Excluded
152.	815	Eisele M, Blozik E, Stork S, Trader JM, Herrmann-Lingen C, Scherer M. Recognition of depression and anxiety and their association with quality of life, hospitalization and mortality in primary care patients with heart failure - study protocol of a longitudinal observation study. BMC family practice. 2013;14:180.	Excluded	Type of study	NA	NA	Excluded
153.	816	Ekman I, Chassany O, Komajda M, Bohm M, Borer JS, Ford I, et al. Heart rate reduction with ivabradine and health related quality of life in patients with chronic heart failure: results from the SHIFT study. European heart journal. 2011;32(19):2395-404.	Excluded	Type of study	NA	NA	Excluded
154.	817	El Moheb M, Nicolas J, Khamis AM, Iskandarani G, Akl EA, Refaat M. Implantable cardiac defibrillators for people with non‐ischaemic cardiomyopathy. Cochrane Database of Systematic Reviews. 2018(12).	Excluded	Type of study	NA	NA	Excluded
155.	818	Elgendy AY, Mahmoud AN, Khan MS, Sheikh MR, Mojadidi MK, Omer M, et al. Meta-Analysis Comparing Catheter-Guided Ablation Versus Conventional Medical Therapy for Patients With Atrial Fibrillation and Heart Failure With Reduced Ejection Fraction. American Journal of Cardiology. 2018;122(5):806-13.	Excluded	Type of study	NA	NA	Excluded
156.	819	El-Jawahri A, Paasche-Orlow MK, Matlock D, Stevenson LW, Lewis EF, Stewart G, et al. Randomized, Controlled Trial of an Advance Care Planning Video Decision Support Tool for Patients With Advanced Heart Failure. Circulation. 2016;134(1):52-60.	Excluded	Type of study	NA	NA	Excluded
157.	820	Ell K, Oh H, Lee PJ, Guterman J. Collaborative Health Literate Depression Care Among Predominantly Hispanic Patients With Coronary Heart Disease in Safety Net Care. Psychosomatics. 2014;55(6):555-65.	Excluded	Type of study	NA	NA	Excluded
158.	821	Elliott A, Bentley D, Aromataris E. Effectiveness of high-intensity interval training in patients with coronary heart disease: A systematic review protocol. JBI database of systematic reviews and implementation reports. 2013;11(8):13-21.	Excluded	Type of study	NA	NA	Excluded
159.	822	Ennis S, McGregor G, Hamborg T, Jones H, Shave R, Singh SJ, et al. Randomised feasibility trial into the effects of low-frequency electrical muscle stimulation in advanced heart failure patients. BMJ open. 2017;7(8):e016148.	Excluded	Type of study	NA	NA	Excluded
160.	823	Escobar A, García-Pérez L, Navarro G, Bilbao A, Quiros R. A one-year mortality clinical prediction rule for patients with heart failure. European journal of internal medicine. 2017;44:49-54.	Excluded	Type of study	NA	NA	Excluded
161.	824	Estcourt LJ, Malouf R, Hopewell S, Trivella M, Doree C, Stanworth SJ, et al. Pathogen‐reduced platelets for the prevention of bleeding. Cochrane Database of Systematic Reviews. 2017(7).	Excluded	Type of study	NA	NA	Excluded
162.	825	Estep JD, Starling RC, Horstmanshof DA, Milano CA, Selzman CH, Shah KB, et al. Risk Assessment and Comparative Effectiveness of Left Ventricular Assist Device and Medical Management in Ambulatory Heart Failure Patients: Results From the ROADMAP Study. Journal of the American College of Cardiology. 2015;66(16):1747-61.	Excluded	Type of study	NA	NA	Excluded
163.	826	Estrela AL, Bauer ME. Healthy aging and physical activity: A systematic review on the effects of exercise on cardiovascular diseases. Scientia Medica. 2017;27(1):147-54.	Excluded	Type of study	NA	NA	Excluded
164.	827	Evans RA. Developing the model of pulmonary rehabilitation for chronic heart failure. Chronic Respiratory Disease. 2011;8(4):259-69.	Excluded	Type of study	NA	NA	Excluded
165.	828	Fadahunsi O, Iluyomade A, Talabi T, Bennett K. Biventricular pacing versus right ventricular pacing in patients with normal left ventricular ejection fraction requiring ventricular pacing: A systematic review and meta-analysis of randomized controlled trials. Canadian Journal of Cardiology. 2015;31(10):S259-S60.	Excluded	Type of study	NA	NA	Excluded
166.	829	Fan Z, Chen Y, Liu H. Calcium channel blockers for pulmonary arterial hypertension. Cochrane Database of Systematic Reviews. 2015(9).	Excluded	Type of study	NA	NA	Excluded
167.	830	Feldman T, Mauri L, Kahwash R, Litwin S, Ricciardi MJ, Van Der Harst P, et al. Transcatheter Interatrial Shunt Device for the Treatment of Heart Failure with Preserved Ejection Fraction (REDUCE LAP-HF i [Reduce Elevated Left Atrial Pressure in Patients with Heart Failure]): A Phase 2, Randomized, Sham-Controlled Trial. Circulation. 2018;137(4):364-75.	Excluded	Type of study	NA	NA	Excluded
168.	831	Felker GM, Ahmad T, Anstrom KJ, Adams KF, Cooper LS, Ezekowitz JA, et al. Rationale and design of theguide-it study: Guiding evidence based therapy usingbiomarker intensified treatment inheart failure. JACC: Heart Failure. 2014;2(5):458-65.	Excluded	Type of study	NA	NA	Excluded
169.	832	Fergenbaum J, Bermingham S, Krahn M, Alter D, Demers C. Care in the Home for the Management of Chronic Heart Failure: Systematic Review and Cost-Effectiveness Analysis. The Journal of cardiovascular nursing. 2015;30(4 Suppl 1):S44-51.	Excluded	Type of study	NA	NA	Excluded
170.	833	Fernandes G, Fernandes A, Cardoso R, Rivera M, Nasi G, Fernandes GS. A meta-analysis of randomized controlled trials on vagus nerve stimulation for the heart failure management. Journal of the American College of Cardiology. 2017;69(11):815.	Excluded	Type of study	NA	NA	Excluded
171.	834	Filho MM, de Siqueira SF, Costa R, Greco OT, Moreira LF, D'Avila A, et al. Conventional Versus Biventricular Pacing in Heart Failure and Bradyarrhythmia: The COMBAT Study. Journal of cardiac failure. 2010;16(4):293-300.	Excluded	Type of study	NA	NA	Excluded
172.	835	Filippatos G, Birnie D, Gold MR, Gerritse B, Hersi A, Jacobs S, et al. Rationale and design of the AdaptResponse trial: a prospective randomized study of cardiac resynchronization therapy with preferential adaptive left ventricular-only pacing. European journal of heart failure. 2017;19(7):950-7.	Excluded	Type of study	NA	NA	Excluded
173.	836	Filippatos G, Khan SS, Ambrosy AP, Cleland JG, Collins SP, Lam CS, et al. International REgistry to assess medical Practice with lOngitudinal obseRvation for Treatment of Heart Failure (REPORT-HF): rationale for and design of a global registry. European journal of heart failure. 2015;17(5):527-33.	Excluded	Type of study	NA	NA	Excluded
174.	837	Filippatos G, Maggioni AP, Lam CSP, Pieske-Kraigher E, Butler J, Spertus J, et al. Patient-reported outcomes in the SOluble guanylate Cyclase stimulatoR in heArT failurE patientS with PRESERVED ejection fraction (SOCRATES-PRESERVED) study. European journal of heart failure. 2017;19(6):782-91.	Excluded	Type of study	NA	NA	Excluded
175.	838	Fisher SA, Doree C, Brunskill SJ, Mathur A, Martin-Rendon E. Bone Marrow Stem Cell Treatment for Ischemic Heart Disease in Patients with No Option of Revascularization: A Systematic Review and Meta-Analysis. PloS one. 2013;8(6):e64669.	Excluded	Type of study	NA	NA	Excluded
176.	839	Fisher SA, Doree C, Mathur A, Taggart DP, Martin‐Rendon E. Stem cell therapy for chronic ischaemic heart disease and congestive heart failure. Cochrane Database of Systematic Reviews. 2016(12).	Excluded	Type of study	NA	NA	Excluded
177.	840	Fiuzat M, Oldenberg O, Whellan DJ, Woehrle H, Punjabi NM, Anstrom KJ, et al. Lessons learned from a clinical trial: Design, rationale, and insights from The Cardiovascular Improvements with Minute Ventilation-targeted Adaptive Sero-Ventilation (ASV) Therapy in Heart Failure (CAT-HF) Study. Contemporary clinical trials. 2016;47:158-64.	Excluded	Type of study	NA	NA	Excluded
178.	841	Flodgren G, Rachas A, Farmer AJ, Inzitari M, Shepperd S. Interactive telemedicine: effects on professional practice and health care outcomes. Cochrane Database of Systematic Reviews. 2015(9).	Excluded	Type of study	NA	NA	Excluded
179.	842	Flynn KE, Piña IL, Whellan DJ, Lin L, Blumenthal JA, Ellis SJ, et al. Effects of exercise training on health status in patients with chronic heart failure HF-ACTION randomized controlled trial. JAMA - Journal of the American Medical Association. 2009;301(14):1451-9.	Excluded	Type of study	NA	NA	Excluded
180.	843	Fontanive P, Saponati G, Iurato A, Volterrani C, Boni A, Piccioni L, et al. Effects of L-arginine on the Minnesota Living with Heart Failure Questionnaire quality-of-life score in patients with chronic systolic heart failure. Medical science monitor : international medical journal of experimental and clinical research. 2009;15(12):Cr606-11.	Excluded	Type of study	NA	NA	Excluded
181.	844	Frasure-Smith N, Lesperance F, Talajic M, Khairy P, Dorian P, O'Meara E, et al. Anxiety sensitivity moderates prognostic importance of rhythm-control versus rate-control strategies in patients with atrial fibrillation and congestive heart failure: insights from the Atrial Fibrillation and Congestive Heart Failure Trial. Circulation Heart failure. 2012;5(3):322-30.	Excluded	Type of study	NA	NA	Excluded
182.	845	Frederix I, Hansen D, Coninx K, Vandervoort P, Craenenbroeck M, Vrints C, et al. Telerehab III: A multi-center randomized, controlled trial investigating the long-term effectiveness of a comprehensive cardiac telerehabilitation program - Rationale and study design. BMC cardiovascular disorders. 2015;15(1).	Excluded	Type of study	NA	NA	Excluded
183.	846	Fukuta H, Goto T, Wakami K, Kamiya T, Ohte N. Effects of mineralocorticoid receptor antagonists on left ventricular diastolic function, exercise capacity, and quality of life in heart failure with preserved ejection fraction: a meta-analysis of randomized controlled trials. Heart and vessels. 2018.	Excluded	Type of study	NA	NA	Excluded
184.	847	Ghali JK, Anand IS, Abraham WT, Fonarow GC, Greenberg B, Krum H, et al. Randomized double-blind trial of darbepoetin alfa in patients with symptomatic heart failure and anemia. Circulation. 2008;117(4):526-35.	Excluded	Type of study	NA	NA	Excluded
185.	848	Gharacholou SM, Sloane R, Cohen HJ, Schmader KE. Geriatric inpatient units in the care of hospitalized frail adults with a history of heart failure. International Journal of Gerontology. 2012;6(2):112-6.	Excluded	Type of study	NA	NA	Excluded
186.	849	Ghio S, Bonderman D, Felix SB, Ghofrani HA, Michelakis ED, Mitrovic V, et al. Left ventricular systolic dysfunction associated with pulmonary hypertension riociguat trial (LEPHT): Rationale and design. European journal of heart failure. 2012;14(8):946-53.	Excluded	Type of study	NA	NA	Excluded
187.	850	Giallauria F, Vigorito C, Piepoli MF, Stewart Coats AJ. Effects of cardiac contractility modulation by non-excitatory electrical stimulation on exercise capacity and quality of life: An individual patient's data meta-analysis of randomized controlled trials. International journal of cardiology. 2014;175(2):352-7.	Excluded	Type of study	NA	NA	Excluded
188.	851	Givertz MM, Anstrom KJ, Redfield MM, Deswal A, Haddad H, Butler J, et al. Effects of xanthine oxidase inhibition in hyperuricemic heart failure patients: The xanthine oxidase inhibition for hyperuricemic heart failure patients (EXACT-HF) study. Circulation. 2015;131(20):1763-71.	Excluded	Type of study	NA	NA	Excluded
189.	852	Glower DD, Kar S, Trento A, Lim DS, Bajwa T, Quesada R, et al. Percutaneous mitral valve repair for mitral regurgitation in high-risk patients: results of the EVEREST II study. Journal of the American College of Cardiology. 2014;64(2):172-81.	Excluded	Type of study	NA	NA	Excluded
190.	853	Gok Metin Z, Ejem D, Dionne-Odom JN, Turkman Y, Salvador C, Pamboukian S, et al. Mind-Body Interventions for Individuals With Heart Failure: A Systematic Review of Randomized Trials. Journal of cardiac failure. 2018;24(3):186-201.	Excluded	Type of study	NA	NA	Excluded
191.	854	Gold MR, Auricchio A, Leclercq C, Lowy J, Rials SJ, Shoda M, et al. The rationale and design of the SMART CRT trial. PACE - Pacing and Clinical Electrophysiology. 2018;41(9):1212-6.	Excluded	Type of study	NA	NA	Excluded
192.	855	Gold MR, Daubert JC, Abraham WT, Hassager C, Dinerman JL, Hudnall JH, et al. Implantable defibrillators improve survival in patients with mildly symptomatic heart failure receiving cardiac resynchronization therapy analysis of the long-term follow-up of remodeling in systolic left ventricular dysfunction (reverse). Circulation: Arrhythmia and Electrophysiology. 2013;6(6):1163-8.	Excluded	Type of study	NA	NA	Excluded
193.	856	Gold MR, Van Veldhuisen DJ, Hauptman PJ, Borggrefe M, Kubo SH, Lieberman RA, et al. Vagus Nerve Stimulation for the Treatment of Heart Failure: The INOVATE-HF Trial. Journal of the American College of Cardiology. 2016;68(2):149-58.	Excluded	Type of study	NA	NA	Excluded
194.	857	Gold MR, Yu Y, Wold N, Day JD. The role of interventricular delay and electrical remodeling to predict clinical outcomes with cardiac resynchronization therapy. Europace : European pacing, arrhythmias, and cardiac electrophysiology : journal of the working groups on cardiac pacing, arrhythmias, and cardiac cellular electrophysiology of the European Society of Cardiology. 2017;19:iii329.	Excluded	Type of study	NA	NA	Excluded
195.	858	Goldberg SL, Meredith I, Marwick T, Haluska BA, Lipiecki J, Siminiak T, et al. A randomized double-blind trial of an interventional device treatment of functional mitral regurgitation in patients with symptomatic congestive heart failure-Trial design of the REDUCE FMR study. American heart journal. 2017;188:167-74.	Excluded	Type of study	NA	NA	Excluded
196.	859	Gomberg-Maitland M, Frantz RP, Yehle D, Deng C, Shah SJ. A Multicenter, Randomized, Double-Blind, Placebo-Controlled Study to Evaluate the Safety and Efficacy of Oral Treprostinil in Subjects with Pulmonary Hypertension in Heart Failure with Preserved Ejection Fraction - Design of Study TDE-HF-301. American Journal of Respiratory and Critical Care Medicine. 2018;197(MeetingAbstracts).	Excluded	Type of study	NA	NA	Excluded
197.	860	Gomes Neto M, Durães AR, Conceição LSR, Saquetto MB, Ellingsen Ø, Carvalho VO. High intensity interval training versus moderate intensity continuous training on exercise capacity and quality of life in patients with heart failure with reduced ejection fraction: A systematic review and meta-analysis. International journal of cardiology. 2018;261:134-41.	Excluded	Type of study	NA	NA	Excluded
198.	861	Gomes Neto M, Menezes MA, Oliveira Carvalho V. Dance therapy in patients with chronic heart failure: a systematic review and a meta-analysis. Clinical rehabilitation. 2014;28(12):1172-9.	Excluded	Type of study	NA	NA	Excluded
199.	862	Goumenos DS, Papachristou E, Papasotiriou M. Renal Replacement Therapy in Patients with Heart and Kidney Failure. Prilozi (Makedonska akademija na naukite i umetnostite Oddelenie za medicinski nauki). 2016;37(2-3):43-7.	Excluded	Type of study	NA	NA	Excluded
200.	863	Grace SL, Taherzadeh G, Jae Chang IS, Boger J, Arcelus A, Mak S, et al. Perceptions of seniors with heart failure regarding autonomous zero-effort monitoring of physiological parameters in the smart-home environment. Heart & lung : the journal of critical care. 2017;46(4):313-9.	Excluded	Type of study	NA	NA	Excluded
201.	864	Grady KL, de Leon CF, Kozak AT, Cursio JF, Richardson D, Avery E, et al. Does self-management counseling in patients with heart failure improve quality of life? Findings from the Heart Failure Adherence and Retention Trial (HART). Quality of life research : an international journal of quality of life aspects of treatment, care and rehabilitation. 2014;23(1):31-8.	Excluded	Type of study	NA	NA	Excluded
202.	865	Gregory D, Scotti DJ, de Lissovoy G, Palacios I, Dixon S, Maini B, et al. A value-based analysis of hemodynamic support strategies for high-risk heart failure patients undergoing a percutaneous coronary intervention. American Health and Drug Benefits. 2013;6(2).	Excluded	Type of study	NA	NA	Excluded
203.	866	Gronda E, Seravalle G, Brambilla G, Costantino G, Casini A, Alsheraei A, et al. Chronic baroreflex activation effects on sympathetic nerve traffic, baroreflex function, and cardiac haemodynamics in heart failure: A proof-of-concept study. European journal of heart failure. 2014;16(9):977-83.	Excluded	Type of study	NA	NA	Excluded
204.	867	Guiraud T, Nigam A, Gremeaux V, Meyer P, Juneau M, Bosquet L. High-intensity interval training in cardiac rehabilitation. Sports medicine (Auckland, NZ). 2012;42(7):587-605.	Excluded	Type of study	NA	NA	Excluded
205.	868	Gurusamy KS, Nagendran M, Broadhurst JF, Anker SD, Richards T. Iron therapy in anaemic adults without chronic kidney disease. Cochrane Database of Systematic Reviews. 2014(12).	Excluded	Type of study	NA	NA	Excluded
206.	869	Gustafsson F, Shaw S, Lavee J, Saeed D, Pya Y, Krabatsch T, et al. Six-month outcomes after treatment of advanced heart failure with a full magnetically levitated continuous flow left ventricular assist device: Report from the ELEVATE registry. European heart journal. 2018;39(37):3454-60.	Excluded	Type of study	NA	NA	Excluded
207.	870	Gutzwiller FS, Pfeil AM, Comin-Colet J, Ponikowski P, Filippatos G, Mori C, et al. Determinants of quality of life of patients with heart failure and iron deficiency treated with ferric carboxymaltose: FAIR-HF sub-analysis. International journal of cardiology. 2013;168(4):3878-83.	Excluded	Type of study	NA	NA	Excluded
208.	871	Ha SJ, Shin DG, Woo YM, Song YJ, Bang WD, Yoo SY, et al. Effect of vitamin D on endothelial function in patients with chronic heart failure. European journal of heart failure. 2018;20:264-5.	Excluded	Type of study	NA	NA	Excluded
209.	872	Hagglund E, Lynga P, Frie F, Ullman B, Persson H, Melin M, et al. Patient-centred home-based management of heart failure. Findings from a randomised clinical trial evaluating a tablet computer for self-care, quality of life and effects on knowledge. Scandinavian cardiovascular journal : SCJ. 2015;49(4):193-9.	Excluded	Type of study	NA	NA	Excluded
210.	873	Hagglund EM, Frie FF, Lynga PL, Persson HP, Melin MM, Hagerman IH. Patient-centered home-based therapy for patients with heart failure. A randomized, controlled, multicentre trial evaluating effects on knowledge, self-care and quality of life. European Journal of Cardiovascular Nursing. 2014;13:S13.	Excluded	Type of study	NA	NA	Excluded
211.	874	Hamo CE, Heitner JF, Pfeffer MA, Kim HY, Kenwood CT, Assmann SF, et al. Baseline distribution of participants with depression and impaired quality of life in the treatment of preserved cardiac function heart failure with an aldosterone antagonist trial. Circulation: Heart Failure. 2015;8(2):268-77.	Excluded	Type of study	NA	NA	Excluded
212.	875	Hancock HC, Close H, Mason JM, Murphy JJ, Fuat A, de Belder M, et al. Feasibility of evidence-based diagnosis and management of heart failure in older people in care: a pilot randomised controlled trial. BMC geriatrics. 2012;12:70.	Excluded	Type of study	NA	NA	Excluded
213.	876	Hansen C, Loges C, Birkenhauer F, Weiss C. Investigation on routine follow-up in heart failure patients with remotely monitored implanted cardioverter defibrillators systems. Europace : European pacing, arrhythmias, and cardiac electrophysiology : journal of the working groups on cardiac pacing, arrhythmias, and cardiac cellular electrophysiology of the European Society of Cardiology. 2015;17:iii…	Excluded	Type of study	NA	NA	Excluded
214.	877	Hare DL, Toia D, Driscoll A, Krum H, Jackson B, Gaal WV, et al. Pharmacological restoration of mood in heart failure (Pro-Heart): Rationale and design. Global Heart. 2014;9(1):e177.	Excluded	Type of study	NA	NA	Excluded
215.	878	Hartmann EL, Kitzman D, Rocco M, Leng X, Klepin H, Gordon M, et al. Physical function in older candidates for renal transplantation: An impaired population. Clinical Journal of the American Society of Nephrology. 2009;4(3):588-94.	Excluded	Type of study	NA	NA	Excluded
216.	879	Hasenfuss G, Gustafsson F, Kaye D, Shah SJ, Burkhoff D, Reymond MC, et al. Rationale and Design of the Reduce Elevated Left Atrial Pressure in Patients With Heart Failure (Reduce LAP-HF) Trial. Journal of cardiac failure. 2015;21(7):594-600.	Excluded	Type of study	NA	NA	Excluded
217.	880	Hays RD, Kim S, Spritzer KL, Kaplan RM, Tally S, Feeny D, et al. Effects of mode and order of administration on generic health-related quality of life scores. Value in health : the journal of the International Society for Pharmacoeconomics and Outcomes Research. 2009;12(6):1035-9.	Excluded	Type of study	NA	NA	Excluded
218.	881	He FJ, Li J, MacGregor GA. Effect of longer‐term modest salt reduction on blood pressure. Cochrane Database of Systematic Reviews. 2013(4).	Excluded	Type of study	NA	NA	Excluded
219.	882	Hemkens LG, Ewald H, Gloy VL, Arpagaus A, Olu KK, Nidorf M, et al. Colchicine for prevention of cardiovascular events. Cochrane Database of Systematic Reviews. 2016(1).	Excluded	Type of study	NA	NA	Excluded
220.	883	Herz ND, Engeda J, Zusterzeel R, Sanders WE, O'Callaghan KM, Strauss DG, et al. Sex differences in device therapy for heart failure: utilization, outcomes, and adverse events. Journal of women's health (2002). 2015;24(4):261-71.	Excluded	Type of study	NA	NA	Excluded
221.	884	Hildebrandt PR, Bruun NE, Nielsen OW, Pantev E, Shiva F, Videbæk L, et al. Effects of administration of iron isomaltoside 1000 in patients with chronic heart failure. A pilot study. Transfusion Alternatives in Transfusion Medicine. 2010;11(4):131-7.	Excluded	Type of study	NA	NA	Excluded
222.	885	Hofmann R, Voller H, Nagels K, Bindl D, Vettorazzi E, Dittmar R, et al. First outline and baseline data of a randomized, controlled multicenter trial to evaluate the health economic impact of home telemonitoring in chronic heart failure - CardioBBEAT. Trials. 2015;16:343.	Excluded	Type of study	NA	NA	Excluded
223.	886	Hogg W, Lemelin J, Dahrouge S, Liddy C, Armstrong CD, Legault F, et al. Randomized controlled trial of anticipatory and preventive multidisciplinary team care: for complex patients in a community-based primary care setting. Canadian family physician Medecin de famille canadien. 2009;55(12):e76-85.	Excluded	Type of study	NA	NA	Excluded
224.	887	Holland A, Smith F, Penny K, McCrossan G, Veitch L, Nicholson C. Metered dose inhalers versus nebulizers for aerosol bronchodilator delivery for adult patients receiving mechanical ventilation in critical care units. Cochrane Database of Systematic Reviews. 2013(6).	Excluded	Type of study	NA	NA	Excluded
225.	888	Horjus DL, Oudman I, van Montfrans GA, Brewster LM. Creatine and creatine analogues in hypertension and cardiovascular disease. Cochrane Database of Systematic Reviews. 2011(11).	Excluded	Type of study	NA	NA	Excluded
226.	889	Hou YZ, Wang S, Zhao ZQ, Wang XL, Li B, Soh SB, et al. Clinical assessment of complementary treatment with Qishen Yiqi dripping pills on ischemic heart failure: study protocol for a randomized, double-blind, multicenter, placebo-controlled trial (CACT-IHF). Trials. 2013;14:138.	Excluded	Type of study	NA	NA	Excluded
227.	890	Huston P, McFarlane B. Health benefits of tai chi: What is the evidence? Canadian family physician Medecin de famille canadien. 2016;62(11):881-90.	Excluded	Type of study	NA	NA	Excluded
228.	891	Huston P, McFarlane B. What to say if your patients ask about tai chi: Evidence-based response. Canadian Family Physician. 2017;63(2):S35.	Excluded	Type of study	NA	NA	Excluded
229.	892	Hwang CL, Chien CL, Wu YT. Resistance training increases 6-minute walk distance in people with chronic heart failure: a systematic review. Journal of physiotherapy. 2010;56(2):87-96.	Excluded	Type of study	NA	NA	Excluded
230.	893	Hwang R, Bruning J, Morris N, Mandrusiak A, Russell T. A Systematic Review of the Effects of Telerehabilitation in Patients With Cardiopulmonary Diseases. Journal of cardiopulmonary rehabilitation and prevention. 2015;35(6):380-9.	Excluded	Type of study	NA	NA	Excluded
231.	894	Hwang R, Marwick T. Efficacy of home-based exercise programmes for people with chronic heart failure: A meta-analysis. European Journal of Cardiovascular Prevention and Rehabilitation. 2009;16(5):527-35.	Excluded	Type of study	NA	NA	Excluded
232.	895	Iacovoni A, Centofanti P, Attisani M, Verde A, Maiani M, Baronetto A, et al. Gastrointestinal bleeding and pump thrombosis in patients receiving the INCOR left ventricular assist device: Results from a retrospective Italian multicenter study. Journal of Heart and Lung Transplantation. 2015;34(4):S221.	Excluded	Type of study	NA	NA	Excluded
233.	896	Iacovoni A, Centofanti P, Attisani M, Verde A, Terzi A, Senni M, et al. Low incidence of gastrointestinal bleeding and pump thrombosis in patients receiving the INCOR LVAD system in the long-term follow-up. The International journal of artificial organs. 2015;38(10):542-7.	Excluded	Type of study	NA	NA	Excluded
234.	897	Iliadis C, Lee S, Kuhr K, Metze C, Matzik AS, Michels G, et al. Functional status and quality of life after transcatheter mitral valve repair: a prospective cohort study and systematic review. Clinical research in cardiology : official journal of the German Cardiac Society. 2017;106(12):1005-17.	Excluded	Type of study	NA	NA	Excluded
235.	898	Iliadis C, Lee S, Kuhr K, Metze C, Matzik S, Michels G, et al. Functional status and quality of life after transcatheter mitral valve repair: A prospective cohort study and systematic review. European heart journal. 2017;38:70.	Excluded	Type of study	NA	NA	Excluded
236.	899	Iliou MC, Vergès-Patois B, Pavy B, Charles-Nelson A, Monpère C, Richard R, et al. Effects of combined exercise training and electromyostimulation treatments in chronic heart failure: A prospective multicentre study. European journal of preventive cardiology. 2017;24(12):1274-82.	Excluded	Type of study	NA	NA	Excluded
237.	900	Imamura T, Kinugawa K, Ohtani T, Sakata Y, Higo T, Kinugawa S, et al. Assessment of quality of life during long-term treatment of tolvaptan in refractory heart failure: design and rationale of the AQUA-TLV study. International heart journal. 2014;55(3):264-7.	Excluded	Type of study	NA	NA	Excluded
238.	901	Inglis SC, Clark RA, Dierckx R, Prieto‐Merino D, Cleland JGF. Structured telephone support or non‐invasive telemonitoring for patients with heart failure. Cochrane Database of Systematic Reviews. 2015(10).	Excluded	Type of study	NA	NA	Excluded
239.	902	Inglis SC, Clark RA, McAlister FA, Stewart S, Cleland JGF. Which components of heart failure programmes are effective? A systematic review and meta-analysis of the outcomes of structured telephone support or telemonitoring as the primary component of chronic heart failure management in 8323 patients: Abridged Cochrane Review. European journal of heart failure. 2011;13(9):1028-40.	Excluded	Type of study	NA	NA	Excluded
240.	903	Inglis SC, Hermis A, Shehab S, Newton PJ, Lal S, Davidson PM. Peripheral arterial disease and chronic heart failure: A dangerous mix. Heart failure reviews. 2013;18(4):457-64.	Excluded	Type of study	NA	NA	Excluded
241.	904	Ingrid Cardells Beltran I, Minana G, Palau P, Llacer P, Facila L, Almenar L, et al. Changes in myocardial iron content following administration of intravenous iron (Myocardial-IRON). European journal of heart failure. 2018;20:74.	Excluded	Type of study	NA	NA	Excluded
242.	905	Iris Maria Esteve Ruiz IM, Sainz Hidalgo I, Grande Trillo A, Lopez Suarez JM. Effects of cardiac rehabilitation in ischemic heart disease: Focus on diabetics patients. European journal of preventive cardiology. 2017;24(1):S105.	Excluded	Type of study	NA	NA	Excluded
243.	906	Ismail H, McFarlane J, Smart NA. Is Exercise Training Beneficial for Heart Failure Patients Taking β-Adrenergic Blockers? A Systematic Review and Meta-Analysis. Congestive Heart Failure. 2013;19(2):61-9.	Excluded	Type of study	NA	NA	Excluded
244.	907	Jaarsma T, Klompstra L, Ben Gal T, Boyne J, Vellone E, Bäck M, et al. Increasing exercise capacity and quality of life of patients with heart failure through Wii gaming: The rationale, design and methodology of the HF-Wii study; A multicentre randomized controlled trial. European journal of heart failure. 2015;17(7):743-8.	Excluded	Type of study	NA	NA	Excluded
245.	908	Jafari B. Rehabilitation of Cardiovascular Disorders and Sleep Apnea. Sleep Medicine Clinics. 2017;12(2):193-203.	Excluded	Type of study	NA	NA	Excluded
246.	909	Jaffuel D, Molinari N, Berdague P, Pathak A, Galinier M, Dupuis M, et al. Impact of sacubitril-valsartan combination in patients with chronic heart failure and sleep apnoea syndrome: the ENTRESTO-SAS study design. ESC heart failure. 2018;5(3):222-30.	Excluded	Type of study	NA	NA	Excluded
247.	910	Jayaram NM, Khariton Y, Krumholz HM, Chaudhry SI, Mattera J, Tang F, et al. Impact of Telemonitoring on Health Status. Circulation Cardiovascular quality and outcomes. 2017;10(12).	Excluded	Type of study	NA	NA	Excluded
248.	911	Jensen L, Troster SM, Cai K, Shack A, Chang YJR, Wang D, et al. Improving Heart Failure Outcomes in Ambulatory and Community Care: A Scoping Study. Medical Care Research and Review. 2017;74(5):551-81.	Excluded	Type of study	NA	NA	Excluded
249.	912	Jeon YH, Kraus SG, Jowsey T, Glasgow NJ. The experience of living with chronic heart failure: a narrative review of qualitative studies. BMC health services research. 2010;10:77.	Excluded	Type of study	NA	NA	Excluded
250.	913	Jewiss D, Ostman C, Smart NA. The effect of resistance training on clinical outcomes in heart failure: A systematic review and meta-analysis. International journal of cardiology. 2016;221:674-81.	Excluded	Type of study	NA	NA	Excluded
251.	914	Jeyaraman MM, Rabbani R, Copstein L, Sulaiman W, Farshidfar F, Kashani HH, et al. Autologous Bone Marrow Stem Cell Therapy in Patients With ST-Elevation Myocardial Infarction: A Systematic Review and Meta-analysis. The Canadian journal of cardiology. 2017;33(12):1611-23.	Excluded	Type of study	NA	NA	Excluded
252.	915	Jiang R, Wang L, Zhu CT, Yuan P, Pudasaini B, Zhao QH, et al. Comparative effectiveness of sildenafil for pulmonary hypertension due to left heart disease with HFrEF. Hypertension Research. 2015;38(12):829-39.	Excluded	Type of study	NA	NA	Excluded
253.	916	Jiang W, Whellan DJ, Adams KF, Babyak MA, Boyle SH, Wilson JL, et al. Long-Chain Omega-3 Fatty Acid Supplements in Depressed Heart Failure Patients: Results of the OCEAN Trial. JACC: Heart Failure. 2018;6(10):833-43.	Excluded	Type of study	NA	NA	Excluded
254.	917	Jin B, Luo X, Lin H, Li J, Shi H. A meta-analysis of erythropoiesis-stimulating agents in anaemic patients with chronic heart failure. European journal of heart failure. 2010;12(3):249-53.	Excluded	Type of study	NA	NA	Excluded
255.	918	Johnson MJ, McSkimming P, McConnachie A, Geue C, Millerick Y, Briggs A, et al. The feasibility of a randomised controlled trial to compare the cost-effectiveness of palliative cardiology or usual care in people with advanced heart failure: Two exploratory prospective cohorts. Palliative Medicine. 2018;32(6):1133-41.	Excluded	Type of study	NA	NA	Excluded
256.	919	Johnson MJ, Oxberry SG, Cleland JGF, Clark AL. Measurement of breathlessness in clinical trials in patients with chronic heart failure: The need for a standardized approach: A systematic review. European journal of heart failure. 2010;12(2):137-47.	Excluded	Type of study	NA	NA	Excluded
257.	920	Jones LW, Douglas PS, Khouri MG, Mackey JR, Wojdyla D, Kraus WE, et al. Safety and efficacy of aerobic training in patients with cancer who have heart failure: an analysis of the HF-ACTION randomized trial. Journal of clinical oncology : official journal of the American Society of Clinical Oncology. 2014;32(23):2496-502.	Excluded	Type of study	NA	NA	Excluded
258.	921	Jones NR, Hobbs FDR, Taylor CJ. The management of diagnosed heart failure in older people in primary care. Maturitas. 2017;106:26-30.	Excluded	Type of study	NA	NA	Excluded
259.	922	Jones S, Man WDC, Gao W, Higginson IJ, Wilcock A, Maddocks M. Neuromuscular electrical stimulation for muscle weakness in adults with advanced disease. Cochrane Database of Systematic Reviews. 2016;2016(10).	Excluded	Type of study	NA	NA	Excluded
260.	923	Jonkman NH, Schuurmans MJ, Groenwold RHH, Hoes AW, Trappenburg JCA. Identifying components of self-management interventions that improve health-related quality of life in chronically ill patients: Systematic review and meta-regression analysis. Patient education and counseling. 2016;99(7):1087-98.	Excluded	Type of study	NA	NA	Excluded
261.	924	Jung M, Yeh AY, Pressler SJ. Heart failure and skilled nursing facilities: Review of the literature. Journal of cardiac failure. 2012;18(11):854-71.	Excluded	Type of study	NA	NA	Excluded
262.	925	Justien Cornelis J, Beckers P, Taeymans J, Vrints C, Vissers D. Comparing exercise modalities in heart failure: A systematic review and meta-analysis. European journal of heart failure. 2016;18:116.	Excluded	Type of study	NA	NA	Excluded
263.	926	Kadish A, Nademanee K, Volosin K, Krueger S, Neelagaru S, Raval N, et al. A randomized controlled trial evaluating the safety and efficacy of cardiac contractility modulation in advanced heart failure. American heart journal. 2011;161(2):329-37.e2.	Excluded	Type of study	NA	NA	Excluded
264.	927	Kalter-Leibovici O, Freimark D, Freedman LS, Kaufman G, Ziv A, Murad H, et al. Disease management in the treatment of patients with chronic heart failure who have universal access to health care: A randomized controlled trial. BMC medicine. 2017;15(1).	Excluded	Type of study	NA	NA	Excluded
265.	928	Kandler MR, Mah GT, Tejani AM, Stabler SN, Salzwedel DM. Hydralazine for essential hypertension. Cochrane Database of Systematic Reviews. 2011(11).	Excluded	Type of study	NA	NA	Excluded
266.	929	Kang J, Park J, Lee JM, Park JJ, Choi DJ. The effects of erythropoiesis stimulating therapy for anemia in chronic heart failure: A meta-analysis of randomized clinical trials. International journal of cardiology. 2016;218:12-22.	Excluded	Type of study	NA	NA	Excluded
267.	930	Karlström P, Johansson P, Dahlström U, Boman K, Alehagen U. Can BNP-guided therapy improve health-related quality of life, and do responders to BNP-guided heart failure treatment have improved health-related quality of life? Results from the UPSTEP study. BMC cardiovascular disorders. 2016;16(1).	Excluded	Type of study	NA	NA	Excluded
268.	931	Karmali KN, Davies P, Taylor F, Beswick A, Martin N, Ebrahim S. Promoting patient uptake and adherence in cardiac rehabilitation. The Cochrane database of systematic reviews. 2014(6):Cd007131.	Excluded	Type of study	NA	NA	Excluded
269.	932	Kasai T, Usui Y, Yoshioka T, Yanagisawa N, Takata Y, Narui K, et al. Effect of flow-triggered adaptive servo-ventilation compared with continuous positive airway pressure in patients with chronic heart failure with coexisting obstructive sleep apnea and Cheyne-Stokes respiration. Circulation: Heart Failure. 2010;3(1):140-8.	Excluded	Type of study	NA	NA	Excluded
270.	933	Kass DA, Kitzman DW, Alvarez GE. The Restoration of Chronotropic CompEtence in Heart Failure PatientS with Normal Ejection FracTion (RESET) Study: Rationale and Design. Journal of cardiac failure. 2010;16(1):17-24.	Excluded	Type of study	NA	NA	Excluded
271.	934	Kastrup J, Schou M, Gustafsson I, Nielsen OW, Møgelvang R, Kofoed KF, et al. Rationale and Design of the First Double-Blind, Placebo-Controlled Trial with Allogeneic Adipose Tissue-Derived Stromal Cell Therapy in Patients with Ischemic Heart Failure: A Phase II Danish Multicentre Study. Stem Cells International. 2017;2017.	Excluded	Type of study	NA	NA	Excluded
272.	935	Katsura M, Kuriyama A, Takeshima T, Fukuhara S, Furukawa TA. Preoperative inspiratory muscle training for postoperative pulmonary complications in adults undergoing cardiac and major abdominal surgery. Cochrane Database of Systematic Reviews. 2015(10).	Excluded	Type of study	NA	NA	Excluded
273.	936	Kaul P, Reed SD, Hernandez AF, Howlett JG, Ezekowitz JA, Li Y, et al. Differences in treatment, outcomes, and quality of life among patients with heart failure in Canada and the United States. JACC Heart failure. 2013;1(6):523-30.	Excluded	Type of study	NA	NA	Excluded
274.	937	Kaye DM, Hasenfuß G, Neuzil P, Post MC, Doughty R, Trochu JN, et al. One-Year Outcomes after Transcatheter Insertion of an Interatrial Shunt Device for the Management of Heart Failure with Preserved Ejection Fraction. Circulation: Heart Failure. 2016;9(12).	Excluded	Type of study	NA	NA	Excluded
275.	938	Keene D, Arnold A, Shun-Shin MJ, Howard JP, Sohaib SMA, Moore P, et al. Rationale and design of the randomized multicentre His Optimized Pacing Evaluated for Heart Failure (HOPE-HF) trial. ESC heart failure. 2018;5(5):965-76.	Excluded	Type of study	NA	NA	Excluded
276.	939	Keene D, Tsang H, Afzal S, Kanagaratnam P, Leyva F, Shah J, et al. His optimised pacing evaluated for heart failure “hope-hf” trial: Rationale, design and endpoints. Europace : European pacing, arrhythmias, and cardiac electrophysiology : journal of the working groups on cardiac pacing, arrhythmias, and cardiac cellular electrophysiology of the European Society of Cardiology. 2016;18:i180.	Excluded	Type of study	NA	NA	Excluded
277.	940	Kelley GA, Kelley KS. Meditative Movement Therapies and Health-Related Quality-of-Life in Adults: A Systematic Review of Meta-Analyses. PloS one. 2015;10(6):e0129181.	Excluded	Type of study	NA	NA	Excluded
278.	941	Kenealy TW, Parsons MJ, Rouse AP, Doughty RN, Sheridan NF, Hindmarsh JK, et al. Telecare for diabetes, CHF or COPD: effect on quality of life, hospital use and costs. A randomised controlled trial and qualitative evaluation. PloS one. 2015;10(3):e0116188.	Excluded	Type of study	NA	NA	Excluded
279.	942	Kent S, Haynes R, Hopewell JC, Parish S, Gray A, Landray MJ, et al. Effects of Vascular and Nonvascular Adverse Events and of Extended-Release Niacin With Laropiprant on Health and Healthcare Costs. Circulation Cardiovascular quality and outcomes. 2016;9(4):348-54.	Excluded	Type of study	NA	NA	Excluded
280.	943	Khan HR, Kralj-Hans I, Haldar S, Bahrami T, Clague J, De Souza A, et al. Catheter Ablation versus Thoracoscopic Surgical Ablation in Long Standing Persistent Atrial Fibrillation (CASA-AF): Study protocol for a randomised controlled trial. Trials. 2018;19(1).	Excluded	Type of study	NA	NA	Excluded
281.	944	Khan M, Sheikh M, Elgendy A, Mahmoud A. Outcomes of catheter ablation for atrial fibrillation in patients with heart failure and reduced ejection fraction: A meta-analysis. Journal of the American College of Cardiology. 2018;71(11).	Excluded	Type of study	NA	NA	Excluded
282.	945	Khandwalla RM, Birkeland KT, Heywood JT, Owens RL, Steinhubl SR, Grant D, et al. AWAKE-HF: Rationale and design of a study using a wearable biosensor to objectively evaluate the effect of sacubitril/valsartan initiation on measures of physical activity, symptoms, and sleep, as health-related quality of life functions in subjects with heart failure. Journal of cardiac failure. 2017;23(8):S69.	Excluded	Type of study	NA	NA	Excluded
283.	946	Khatib MN, Kirubakaran R, Gaidhane S, Shankar A, Quazi SZ. Yoga for improving functional capacity, quality of life and cardiovascular outcomes in people with heart failure. Cochrane Database of Systematic Reviews. 2016;2016(1).	Excluded	Type of study	NA	NA	Excluded
284.	947	Koehler F, Winkler S, Schieber M, Sechtem U, Stangl K, Böhm M, et al. Telemedical Interventional Monitoring in Heart Failure (TIM-HF), a randomized, controlled intervention trial investigating the impact of telemedicine on mortality in ambulatory patients with heart failure: Study design. European journal of heart failure. 2010;12(12):1354-62.	Excluded	Type of study	NA	NA	Excluded
285.	948	Koifman E, Grossman E, Elis A, Dicker D, Koifman B, Mosseri M, et al. Multidisciplinary rehabilitation program in recently hospitalized patients with heart failure and preserved ejection fraction: rationale and design of a randomized controlled trial. American heart journal. 2014;168(6):830-7.e1.	Excluded	Type of study	NA	NA	Excluded
286.	949	Koivunen M, Saranto K. Nursing professionals' experiences of the facilitators and barriers to the use of telehealth applications: - A systematic review of qualitative evidence. JBI database of systematic reviews and implementation reports. 2014;10(57):3894-906.	Excluded	Type of study	NA	NA	Excluded
287.	950	Kolkailah AA, Alreshq RS, Muhammed AM, Zahran ME, Anas El‐Wegoud M, Nabhan AF. Transradial versus transfemoral approach for diagnostic coronary angiography and percutaneous coronary intervention in people with coronary artery disease. Cochrane Database of Systematic Reviews. 2018(4).	Excluded	Type of study	NA	NA	Excluded
288.	951	Koller B, Steringer-Mascherbauer R, Ebner CH, Weber T, Ammer M, Eichinger J, et al. Pilot Study of Endothelin Receptor Blockade in Heart Failure with Diastolic Dysfunction and Pulmonary Hypertension (BADDHY-Trial). Heart, lung & circulation. 2017;26(5):433-41.	Excluded	Type of study	NA	NA	Excluded
289.	952	Kotecha D, Ngo K, Walters JAE, Manzano L, Palazzuoli A, Flather MD. Erythropoietin as a treatment of anemia in heart failure: Systematic review of randomized trials. American heart journal. 2011;161(5):822-31.e2.	Excluded	Type of study	NA	NA	Excluded
290.	953	Kuiwu Y, Liangdeng Z, Guang WJ. Intracoronary autologous stem cell therapy for acute myocardial infarction: A systematic review and meta-analysis of randomised controlled trials. Heart (British Cardiac Society). 2011;97:A61-A2.	Excluded	Type of study	NA	NA	Excluded
291.	954	Lainscak M, Farkas J, Inkrot S, Gelbrich G, Neskovic AN, Rau T, et al. Self-rated health predicts adverse events during beta-blocker treatment: the CIBIS-ELD randomised trial analysis. International journal of cardiology. 2013;163(1):87-92.	Excluded	Type of study	NA	NA	Excluded
292.	955	Landolina M, Perego GB, Lunati M, Curnis A, Guenzati G, Vicentini A, et al. Remote monitoring reduces healthcare use and improves quality of care in heart failure patients with implantable defibrillators: the evolution of management strategies of heart failure patients with implantable defibrillators (EVOLVO) study. Circulation. 2012;125(24):2985-92.	Excluded	Type of study	NA	NA	Excluded
293.	956	Lane DA, Millane TA, Lip GYH. Psychological interventions for depression in adolescent and adult congenital heart disease. Cochrane Database of Systematic Reviews. 2013(10).	Excluded	Type of study	NA	NA	Excluded
294.	957	Lee CS, Mudd JO, Gelow JM, Nguyen T, Hiatt SO, Green JK, et al. Background and design of the profiling biobehavioral responses to mechanical support in advanced heart failure study. The Journal of cardiovascular nursing. 2014;29(5):405-15.	Excluded	Type of study	NA	NA	Excluded
295.	958	Lee H, Kim TH, Leem J. Acupuncture for heart failure: A systematic review of clinical studies. International journal of cardiology. 2016;222:321-31.	Excluded	Type of study	NA	NA	Excluded
296.	959	Levack WMM, Weatherall M, Hay‐Smith EJC, Dean SG, McPherson K, Siegert RJ. Goal setting and strategies to enhance goal pursuit for adults with acquired disability participating in rehabilitation. Cochrane Database of Systematic Reviews. 2015(7).	Excluded	Type of study	NA	NA	Excluded
297.	960	Levitan EB, Lewis CE, Tinker LF, Eaton CB, Ahmed A, Manson JE, et al. Mediterranean and DASH diet scores and mortality in women with heart failure: The Women's Health Initiative. Circulation Heart failure. 2013;6(6):1116-23.	Excluded	Type of study	NA	NA	Excluded
298.	961	Levitan EB, Van Dyke MK, Chen L, Durant RW, Brown TM, Rhodes JD, et al. Medical therapy following hospitalization for heart failure with reduced ejection fraction and association with discharge to long-term care: a cross-sectional analysis of the REasons for Geographic And Racial Differences in Stroke (REGARDS) population. BMC cardiovascular disorders. 2017;17(1):249.	Excluded	Type of study	NA	NA	Excluded
299.	962	Lewis EF, Claggett BL, McMurray JJV, Packer M, Lefkowitz MP, Rouleau JL, et al. Health-Related Quality of Life Outcomes in PARADIGM-HF. Circulation Heart failure. 2017;10(8).	Excluded	Type of study	NA	NA	Excluded
300.	963	Lewis EF, Kim HY, Claggett B, Spertus J, Heitner JF, Assmann SF, et al. Impact of Spironolactone on Longitudinal Changes in Health-Related Quality of Life in the Treatment of Preserved Cardiac Function Heart Failure With an Aldosterone Antagonist Trial. Circulation Heart failure. 2016;9(3):e001937.	Excluded	Type of study	NA	NA	Excluded
301.	964	Lewis EF, Li Y, Pfeffer MA, Solomon SD, Weinfurt KP, Velazquez EJ, et al. Impact of cardiovascular events on change in quality of life and utilities in patients after myocardial infarction: a VALIANT study (valsartan in acute myocardial infarction). JACC Heart failure. 2014;2(2):159-65.	Excluded	Type of study	NA	NA	Excluded
302.	965	Lewis GD, Malhotra R, Hernandez AF, McNulty SE, Smith A, Felker GM, et al. Effect of Oral Iron Repletion on Exercise Capacity in Patients With Heart Failure With Reduced Ejection Fraction and Iron Deficiency: The IRONOUT HF Randomized Clinical Trial. Jama. 2017;317(19):1958-66.	Excluded	Type of study	NA	NA	Excluded
303.	966	Lewis SR, Pritchard MW, Schofield‐Robinson OJ, Alderson P, Smith AF. Melatonin for the promotion of sleep in adults in the intensive care unit. Cochrane Database of Systematic Reviews. 2018(5).	Excluded	Type of study	NA	NA	Excluded
304.	967	Lewis SR, Schofield‐Robinson OJ, Alderson P, Smith AF. Propofol for the promotion of sleep in adults in the intensive care unit. Cochrane Database of Systematic Reviews. 2018(1).	Excluded	Type of study	NA	NA	Excluded
305.	968	Li K, DeLisi LE. Clozapine related sudden death: A case report and literature review. Neuropsychopharmacology. 2017;43:S614-S5.	Excluded	Type of study	NA	NA	Excluded
306.	969	Li LR, You C, Chaudhary B. Intraoperative mild hypothermia for postoperative neurological deficits in people with intracranial aneurysm. Cochrane Database of Systematic Reviews. 2016(3).	Excluded	Type of study	NA	NA	Excluded
307.	970	Li X, Zhang J, Huang J, Ma A, Yang J, Li W, et al. A multicenter, randomized, double-blind, parallel-group, placebo-controlled study of the effects of qili qiangxin capsules in patients with chronic heart failure. Journal of the American College of Cardiology. 2013;62(12):1065-72.	Excluded	Type of study	NA	NA	Excluded
308.	971	Li YL, Ju JQ, Yang CH, Jiang HQ, Xu JW, Zhang SJ. Oral Chinese herbal medicine for improvement of quality of life in patients with chronic heart failure: a systematic review and meta-analysis. Quality of life research : an international journal of quality of life aspects of treatment, care and rehabilitation. 2014;23(4):1177-92.	Excluded	Type of study	NA	NA	Excluded
309.	972	Lin YS, Wang LY, Huang HY, Chen BY, Hsu WN. Combined aerobic and inspiratory muscle training versus aerobic training alone in heart failure: A meta-analysis of randomized controlled trials. Circulation. 2017;136.	Excluded	Type of study	NA	NA	Excluded
310.	973	Linde C, Curtis A, Fonarow G, Lee K, Little W, Tang A, et al. Is CRT-P beneficial in heart failure patients with LBBB and LVEF 36-50%? The design of the MIRACLE EF study. Europace : European pacing, arrhythmias, and cardiac electrophysiology : journal of the working groups on cardiac pacing, arrhythmias, and cardiac cellular electrophysiology of the European Society of Cardiology. 2013;15:ii46.	Excluded	Type of study	NA	NA	Excluded
311.	974	Liu C, Hou Y, Wang X, Zhao Z, Liu Z, Zhai J, et al. Clinical assessment of Shenfu injection loading in the treatment of patients with exacerbation of chronic heart failure due to coronary heart disease: study protocol for a randomized controlled trial. Trials. 2015;16:222.	Excluded	Type of study	NA	NA	Excluded
312.	975	Lopatin YM, Cowie MR, Grebennikova AA, Sisakian HS, Pagava ZM, Hayrapetyan HG, et al. Optimization of heart rate lowering therapy in hospitalized patients with heart failure: Insights from the Optimize Heart Failure Care Program. International journal of cardiology. 2018;260:113-7.	Excluded	Type of study	NA	NA	Excluded
313.	976	Lorna Cassidy L, Fitzsimons D, Hill L, McGaughey J, Greene E. Addressing the psycho-educational needs of caregivers of patients with advanced heart failure: A systematic review. European journal of heart failure. 2018;20:153-4.	Excluded	Type of study	NA	NA	Excluded
314.	977	Macdougall IC, White C, Anker SD, Bhandari S, Farrington K, Kalra PA, et al. Randomized trial comparing proactive, high-dose versus reactive, low-dose intravenous iron supplementation in hemodialysis (PIVOTAL): Study design and baseline data. American journal of nephrology. 2018;48(4):260-8.	Excluded	Type of study	NA	NA	Excluded
315.	978	Mack M, Abraham W, Lindenfeld JA, Weissman N, Marx S, Ellis J, et al. Cardiovascular outcomes assessment of MitraClip® therapy in heart failure patients with functional mitral regurgitation (the COAPT trial): Baseline characteristics and preliminary 2-year outcomes of the roll-in cohort. Journal of the American College of Cardiology. 2017;70(18):B60-B1.	Excluded	Type of study	NA	NA	Excluded
316.	979	Mackenzie I, Ford I, Hawkey C, Begg A, Taggar J, Struthers A, et al. Allopurinol and cardiovascular outcomes in patients with ischaemic heart disease (allheart) study: Baseline characteristics of the randomised patient population. Annals of the Rheumatic Diseases. 2018;77:1631.	Excluded	Type of study	NA	NA	Excluded
317.	980	Maddocks M, Gao W, Higginson IJ, Wilcock A. Neuromuscular electrical stimulation for muscle weakness in adults with advanced disease. Cochrane Database of Systematic Reviews. 2013;2013(1).	Excluded	Type of study	NA	NA	Excluded
318.	981	Madmani ME, Yusuf Solaiman A, Tamr Agha K, Madmani Y, Shahrour Y, Essali A, et al. Coenzyme Q10 for heart failure. The Cochrane database of systematic reviews. 2014(6):Cd008684.	Excluded	Type of study	NA	NA	Excluded
319.	982	Mahtani KR, Heneghan CJ, Nunan D, Roberts NW. Vitamin K for improved anticoagulation control in patients receiving warfarin. Cochrane Database of Systematic Reviews. 2014(5).	Excluded	Type of study	NA	NA	Excluded
320.	983	Maier SKG, Paule S, Jung W, Koller ML, Ventura R, Quesada A, et al. Remote device diagnostics with focus on thoracic impedance in patients hospitalized for significant worsening of heart failure. European heart journal. 2016;37:1115.	Excluded	Type of study	NA	NA	Excluded
321.	984	Maisano F, Franzen O, Baldus S, Schafer U, Hausleiter J, Butter C, et al. Percutaneous mitral valve interventions in the real world: early and 1-year results from the ACCESS-EU, a prospective, multicenter, nonrandomized post-approval study of the MitraClip therapy in Europe. Journal of the American College of Cardiology. 2013;62(12):1052-61.	Excluded	Type of study	NA	NA	Excluded
322.	985	Maisano F, Kuck KH, Alfieri O, Colombo A, Baldus S, Hausleiter J, et al. Transcatheter mitral valve repair in patients with functional mitral regurgitation-one-year outcomes from the multicenterce trial. Journal of the American College of Cardiology. 2017;70(18):B24.	Excluded	Type of study	NA	NA	Excluded
323.	986	Malhotra C, Sim DK, Jaufeerally F, Vikas NN, Sim GW, Tan BC, et al. Impact of advance care planning on the care of patients with heart failure: study protocol for a randomized controlled trial. Trials. 2016;17(1):285.	Excluded	Type of study	NA	NA	Excluded
324.	987	Manfredini R, De Giorgi A, Tiseo R, Boari B, Cappadona R, Salmi R, et al. Marital Status, Cardiovascular Diseases, and Cardiovascular Risk Factors: A Review of the Evidence. Journal of Women's Health. 2017;26(6):624-32.	Excluded	Type of study	NA	NA	Excluded
325.	988	Margulies KB, Hernandez AF, Redfield MM, Givertz MM, Oliveira GH, Cole R, et al. Effects of Liraglutide on Clinical Stability Among Patients With Advanced Heart Failure and Reduced Ejection Fraction: A Randomized Clinical Trial. Jama. 2016;316(5):500-8.	Excluded	Type of study	NA	NA	Excluded
326.	989	Mark DB, Knight JD, Velazquez EJ, Wasilewski J, Howlett JG, Smith PK, et al. Quality-of-life outcomes with coronary artery bypass graft surgery in ischemic left ventricular dysfunction: a randomized trial. Annals of internal medicine. 2014;161(6):392-9.	Excluded	Type of study	NA	NA	Excluded
327.	990	Marrouche NF, Brachmann J. Catheter ablation versus standard conventional treatment in patients with left ventricular dysfunction and atrial fibrillation (CASTLE-AF) - study design. Pacing and clinical electrophysiology : PACE. 2009;32(8):987-94.	Excluded	Type of study	NA	NA	Excluded
328.	991	Martin N, Manoharan K, Thomas J, Davies C, Lumbers RT. Beta‐blockers and inhibitors of the renin‐angiotensin aldosterone system for chronic heart failure with preserved ejection fraction. Cochrane Database of Systematic Reviews. 2018(6).	Excluded	Type of study	NA	NA	Excluded
329.	992	Massie BM, Costanzo MR, Heywood JT, Iwashita J, Hernderson L, Mamatsashvili M, et al. CTST-21: A phase 2, randomized, double-blind, multi-center study comparing 15g cross-linked polyelectrolyte (CLP) versus placebo in heart failure patients with chronic kidney disease. Journal of cardiac failure. 2012;18(11):881-2.	Excluded	Type of study	NA	NA	Excluded
330.	993	Mayerhofer CCK, Awoyemi AO, Moscavitch SD, Lappegård KT, Hov JR, Aukrust P, et al. Design of the GutHeart—targeting gut microbiota to treat heart failure—trial: a Phase II, randomized clinical trial. ESC heart failure. 2018;5(5):977-84.	Excluded	Type of study	NA	NA	Excluded
331.	994	Mazzaferri Jr EL, Gradinac S, Sagic D, Otasevic P, Hasan AK, Goff TL, et al. Percutaneous left ventricular partitioning in patients with chronic heart failure and a prior anterior myocardial infarction: Results of the PercutAneous Ventricular RestorAtion in Chronic Heart failUre PaTiEnts Trial. American heart journal. 2012;163(5):812-20.e1.	Excluded	Type of study	NA	NA	Excluded
332.	995	McClure GR, Belley-Cote EP, Singal RK, Jaffer IH, Dvirnik N, An KR, et al. Surgical ablation of atrial fibrillation: A protocol for a systematic review and meta-analysis of randomised controlled trials. BMJ open. 2016;6(11).	Excluded	Type of study	NA	NA	Excluded
333.	996	McConnachie A, Walker A, Robertson M, Marchbank L, Peacock J, Packard CJ, et al. Long-term impact on healthcare resource utilization of statin treatment, and its cost effectiveness in the primary prevention of cardiovascular disease: a record linkage study. European heart journal. 2014;35(5):290-8.	Excluded	Type of study	NA	NA	Excluded
334.	997	McKeag NA, McKinley MC, Harbinson MT, Noad RL, Dixon LH, McGinty A, et al. The effect of multiple micronutrient supplementation on left ventricular ejection fraction in patients with chronic stable heart failure: a randomized, placebo-controlled trial. JACC Heart failure. 2014;2(3):308-17.	Excluded	Type of study	NA	NA	Excluded
335.	998	McLellan J, Heneghan CJ, Perera R, Clements AM, Glasziou PP, Kearley KE, et al. B‐type natriuretic peptide‐guided treatment for heart failure. Cochrane Database of Systematic Reviews. 2016(12).	Excluded	Type of study	NA	NA	Excluded
336.	999	McNamara DM, Taylor AL, Tam SW, Worcel M, Yancy CW, Hanley-Yanez K, et al. G-protein beta-3 subunit genotype predicts enhanced benefit of fixed-dose isosorbide dinitrate and hydralazine: results of A-HeFT. JACC Heart failure. 2014;2(6):551-7.	Excluded	Type of study	NA	NA	Excluded
337.	1000	McNamara DM, Taylor AL, Yancy CW, Feldman AM. Multicenter GRAHF2 investigation (Genomic response analysis of enhanced heart failure therapy in African Americans): Objectives, study design and initial 100 subjects. Journal of cardiac failure. 2017;23(8):S65.	Excluded	Type of study	NA	NA	Excluded
338.	1001	Meng K, Musekamp G, Schuler M, Seekatz B, Glatz J, Karger G, et al. The impact of a self-management patient education program for patients with chronic heart failure undergoing inpatient cardiac rehabilitation. Patient education and counseling. 2016;99(7):1190-7.	Excluded	Type of study	NA	NA	Excluded
339.	1002	Meng K, Musekamp G, Seekatz B, Glatz J, Karger G, Kiwus U, et al. Evaluation of a self-management patient education program for patients with chronic heart failure undergoing inpatient cardiac rehabilitation: study protocol of a cluster randomized controlled trial. BMC cardiovascular disorders. 2013;13:60.	Excluded	Type of study	NA	NA	Excluded
340.	1003	Merkely B, Kosztin A, Roka A, Geller L, Zima E, Kovacs A, et al. Rationale and design of the BUDAPEST-CRT Upgrade Study: a prospective, randomized, multicentre clinical trial. Europace : European pacing, arrhythmias, and cardiac electrophysiology : journal of the working groups on cardiac pacing, arrhythmias, and cardiac cellular electrophysiology of the European Society of Cardiology. 2017;19(9)…	Excluded	Type of study	NA	NA	Excluded
341.	1004	Miller D, Lewis SR, Pritchard MW, Schofield‐Robinson OJ, Shelton CL, Alderson P, et al. Intravenous versus inhalational maintenance of anaesthesia for postoperative cognitive outcomes in elderly people undergoing non‐cardiac surgery. Cochrane Database of Systematic Reviews. 2018(8).	Excluded	Type of study	NA	NA	Excluded
342.	1005	Miñana G, Cardells I, Palau P, Llàcer P, Fácila L, Almenar L, et al. Changes in myocardial iron content following administration of intravenous iron (Myocardial-IRON): Study design. Clinical cardiology. 2018;41(6):729-35.	Excluded	Type of study	NA	NA	Excluded
343.	1006	Mitrovic V, Appel KF, Proskynitopoulos N, Dereli S, Hamm CW. Effects of candesartan cilexetil "add-on" treatment in congestive heart failure outpatients in daily practice. Clinical Research in Cardiology. 2009;98(6):379-89.	Excluded	Type of study	NA	NA	Excluded
344.	1007	Mizeracki AM, Shah R. Effect of stem cell therapy on all-cause mortality in patient with heart failure: A comprehensive updated meta-analysis of randomized controlled trials. Journal of cardiac failure. 2016;22:S67.	Excluded	Type of study	NA	NA	Excluded
345.	1008	Montiel Quintero RA, Irene Menduina Gallego I, Grova Marco M, Perez Nogales E, Medina Gil JM, Galvan Ruiz M, et al. Initial experience of pharmacological treatment with sacubitril-valsartan: Baseline clinical characteristics and follow-up at one year of clinical use. European journal of heart failure. 2018;20:44.	Excluded	Type of study	NA	NA	Excluded
346.	1009	Morgan JM, Dimitrov BD, Gill J, Kitt S, Ng GA, McComb JM, et al. Rationale and study design of the REM-HF study: remote management of heart failure using implanted devices and formalized follow-up procedures. European journal of heart failure. 2014;16(9):1039-45.	Excluded	Type of study	NA	NA	Excluded
347.	1010	Morshuis M, Garbade J, Zimpfer D, Shaw S, Lavee J, Gustafsson F, et al. Clinical outcomes with heartmate 3tm left ventricular assist device as treatment for advanced heart failure: 12-month outcomes from the ELEVATE registry. Journal of Heart and Lung Transplantation. 2018;37(4):S84.	Excluded	Type of study	NA	NA	Excluded
348.	1011	Moshki M, Hashemizadeh H, Khajavi A, Minaee S, Vakilian F. Content comparison of health-related quality of life measures in heart failure based on the international classification of functioning, disability, and health: A systematic review protocol. Journal of Tehran University Heart Center. 2018;13(3):144-52.	Excluded	Type of study	NA	NA	Excluded
349.	1012	Nakao YM, Ueshima K, Yasuno S, Sasayama S. Effects of nocturnal oxygen therapy in patients with chronic heart failure and central sleep apnea: CHF-HOT study. Heart and vessels. 2016;31(2):165-72.	Excluded	Type of study	NA	NA	Excluded
350.	1013	Neto MG, Conceição CS, De Jesus FLA, Carvalho VO. Hydrotherapy on exercise capacity, muscle strength and quality of life in patients with heart failure: A meta-analysis. International journal of cardiology. 2015;198:216-9.	Excluded	Type of study	NA	NA	Excluded
351.	1014	Neto MG, Martinez BP, Conceição CS, Silva PE, Carvalho VO. Combined exercise and inspiratory muscle training in patients with heart failure: A systematic review and meta-analysis. Journal of cardiopulmonary rehabilitation and prevention. 2016;36(6):395-401.	Excluded	Type of study	NA	NA	Excluded
352.	1015	Neto MG, Oliveira FA, Dos Reis HFC, De Sousa Rodrigues E, Bittencourt HS, Carvalho VO. Effects of neuromuscular electrical stimulation on physiologic and functional measurements in patients with heart failure a systematic review with meta-analysis. Journal of cardiopulmonary rehabilitation and prevention. 2016;36(3):157-66.	Excluded	Type of study	NA	NA	Excluded
353.	1016	Netuka I, Pya Y, Zimpfer D, Krabatsch T, Garbade J, Rao V, et al. HeartMate 3, fully magnetically levitated left ventricular assist device for the treatment of advanced heart failure eresults from the CE mark trial. Journal of cardiac failure. 2015;21(11):936.	Excluded	Type of study	NA	NA	Excluded
354.	1017	Netuka I, Sood P, Pya Y, Zimpfer D, Krabatsch T, Garbade J, et al. Fully Magnetically Levitated Left Ventricular Assist System for Treating Advanced HF: A Multicenter Study. Journal of the American College of Cardiology. 2015;66(23):2579-89.	Excluded	Type of study	NA	NA	Excluded
355.	1018	Network of Nurses of G-H, Di Giulio P. Should patients perception of health status be integrated in the prognostic assessment of heart failure patients? A prospective study. Quality of life research : an international journal of quality of life aspects of treatment, care and rehabilitation. 2014;23(1):49-56.	Excluded	Type of study	NA	NA	Excluded
356.	1019	Ng AY, Wong FK, Lee PH. Effects of a transitional palliative care model on patients with end-stage heart failure: study protocol for a randomized controlled trial. Trials. 2016;17:173.	Excluded	Type of study	NA	NA	Excluded
357.	1020	Ng O, Keeler BD, Mishra A, Simpson A, Neal K, Brookes MJ, et al. Iron therapy for pre‐operative anaemia. Cochrane Database of Systematic Reviews. 2015(12).	Excluded	Type of study	NA	NA	Excluded
358.	1021	Ngo K, Kotecha D, Walters JAE, Manzano L, Palazzuoli A, van Veldhuisen DJ, et al. Erythropoiesis‐stimulating agents for anaemia in chronic heart failure patients. Cochrane Database of Systematic Reviews. 2010(1).	Excluded	Type of study	NA	NA	Excluded
359.	1022	Nickenig G, Hammerstingl C, Schueler R, Topilsky Y, Grayburn PA, Vahanian A, et al. Transcatheter Mitral Annuloplasty in Chronic Functional Mitral Regurgitation: 6-Month Results With the Cardioband Percutaneous Mitral Repair System. JACC Cardiovascular interventions. 2016;9(19):2039-47.	Excluded	Type of study	NA	NA	Excluded
360.	1023	Nickenig G, Vahanian A, Colombo A, Baldus S, Frerker C, Messika D, et al. Mitral valve direct annuloplasty system: Interim results from multicentre safety and feasibility trial. EuroIntervention. 2015.	Excluded	Type of study	NA	NA	Excluded
361.	1024	Nistor I, Bararu I, Apavaloaie MC, Voroneanu L, Donciu MD, Nagler EV, et al. Vasopressin receptor antagonists for the treatment of heart failure: A systematic review and meta-analysis of randomized controlled trials. European heart journal. 2014;35:181.	Excluded	Type of study	NA	NA	Excluded
362.	1025	Nolte K, Herrmann-Lingen C, Wachter R, Gelbrich G, Düngen HD, Duvinage A, et al. Effects of exercise training on different quality of life dimensions in heart failure with preserved ejection fraction: The Ex-DHF-P trial. European journal of preventive cardiology. 2015;22(5):582-93.	Excluded	Type of study	NA	NA	Excluded
363.	1026	Noyes K, Corona E, Veazie P, Dick AW, Zhao H, Moss AJ. Examination of the effect of implantable cardioverter-defibrillators on health-related quality of life: based on results from the Multicenter Automatic Defibrillator Trial-II. American journal of cardiovascular drugs : drugs, devices, and other interventions. 2009;9(6):393-400.	Excluded	Type of study	NA	NA	Excluded
364.	1027	O'Connor CM, Whellan DJ, Wojdyla D, Leifer E, Clare RM, Ellis SJ, et al. Factors related to morbidity and mortality in patients with chronic heart failure with systolic dysfunction: the HF-ACTION predictive risk score model. Circulation Heart failure. 2012;5(1):63-71.	Excluded	Type of study	NA	NA	Excluded
365.	1028	Olano-Lizarraga M, Oroviogoicoechea C, Errasti-Ibarrondo B, Saracibar-Razquin M. The personal experience of living with chronic heart failure: a qualitative meta-synthesis of the literature. Journal of clinical nursing. 2016;25(17-18):2413-29.	Excluded	Type of study	NA	NA	Excluded
366.	1029	Oliveira M, Fernandes M, Primo J, Reis H, Nicola P. Remote versus face-to-face monitoring for implantable cardiac devices: Rationale and design of the PORTLink (PORTuguese research on telemonitoring with CareLink). Revista Portuguesa de Cardiologia. 2013;32(12):957-64.	Excluded	Type of study	NA	NA	Excluded
367.	1030	Ong MK, Romano PS, Edgington S, Aronow HU, Auerbach AD, Black JT, et al. Effectiveness of Remote Patient Monitoring After Discharge of Hospitalized Patients With Heart Failure: The Better Effectiveness After Transition -- Heart Failure (BEAT-HF) Randomized Clinical Trial. JAMA internal medicine. 2016;176(3):310-8.	Excluded	Type of study	NA	NA	Excluded
368.	1031	Østergaard B, Mahrer-Imhof R, Wagner L, Barington T, Videbæk L, Lauridsen J. Effect of family nursing therapeutic conversations on health-related quality of life, self-care and depression among outpatients with heart failure: A randomized multi-centre trial. Patient education and counseling. 2018;101(8):1385-93.	Excluded	Type of study	NA	NA	Excluded
369.	1032	Oxberry SG, Bland JM, Clark AL, Cleland JG, Johnson MJ. Repeat dose opioids may be effective for breathlessness in chronic heart failure if given for long enough. Journal of palliative medicine. 2013;16(3):250-5.	Excluded	Type of study	NA	NA	Excluded
370.	1033	Packer DL, Mark DB, Robb RA, Monahan KH, Holmes DR, Bahnson TD, et al. Catheter ablation vs. antiarrhythmic drug therapy for atrial fibrillation: The results of the cabana multicenter international randomized clinical trial. Heart rhythm. 2018;15(6):940-1.	Excluded	Type of study	NA	NA	Excluded
371.	1034	Padeletti L, Pürerfellner H, Mont L, Tukkie R, Manolis AS, Ricci R, et al. New-generation atrial antitachycardia pacing (Reactive ATP) is associated with reduced risk of persistent or permanent atrial fibrillation in patients with bradycardia: Results from the MINERVA randomized multicenter international trial. Heart rhythm. 2015;12(8):1717-25.	Excluded	Type of study	NA	NA	Excluded
372.	1035	Pal N, Sivaswamy N, Mahmod M, Yavari A, Rudd A, Singh S, et al. Effect of Selective Heart Rate Slowing in Heart Failure With Preserved Ejection Fraction. Circulation. 2015;132(18):1719-25.	Excluded	Type of study	NA	NA	Excluded
373.	1036	Pandey A, Garg S, Matulevicius S, Shah A, Garg J, Abdullah K, et al. Effect of mineralocorticoid receptor antagonists on cardiac structure and function in patients with diastolic impairment and preserved ejection fraction: A meta-analysis. Journal of cardiac failure. 2014;20(8):S41-S2.	Excluded	Type of study	NA	NA	Excluded
374.	1037	Park SJ, Milano CA, Tatooles AJ, Rogers JG, Adamson RM, Steidley DE, et al. Outcomes in advanced heart failure patients with left ventricular assist devices for destination therapy. Circulation Heart failure. 2012;5(2):241-8.	Excluded	Type of study	NA	NA	Excluded
375.	1038	Parthasarathy HK, Pieske B, Weisskopf M, Andrews CD, Brunel P, Struthers AD, et al. A randomized, double-blind, placebo-controlled study to determine the effects of valsartan on exercise time in patients with symptomatic heart failure with preserved ejection fraction. European journal of heart failure. 2009;11(10):980-9.	Excluded	Type of study	NA	NA	Excluded
376.	1039	Pascual CR, Galan EP, Guerrero JL, Colino RM, Soler PA, Calvo MH, et al. Rationale and methods of the multicenter randomised trial of a heart failure management programme among geriatric patients (HF-Geriatrics). BMC public health. 2011;11:627.	Excluded	Type of study	NA	NA	Excluded
377.	1040	Paterson I, Wells GA, Ezekowitz JA, White JA, Friedrich MG, Mielniczuk LM, et al. Routine versus selective cardiac magnetic resonance in non-ischemic heart failure - OUTSMART-HF: study protocol for a randomized controlled trial (IMAGE-HF (heart failure) project 1-B). Trials. 2013;14:332.	Excluded	Type of study	NA	NA	Excluded
378.	1041	Pattyn N, Beulque R, Cornelissen V. Aerobic Interval vs. Continuous Training in Patients with Coronary Artery Disease or Heart Failure: An Updated Systematic Review and Meta-Analysis with a Focus on Secondary Outcomes. Sports medicine (Auckland, NZ). 2018;48(5):1189-205.	Excluded	Type of study	NA	NA	Excluded
379.	1042	Pelle AJ, Kupper N, Mols F, de Jonge P. What is the use? Application of the short form (SF) questionnaires for the evaluation of treatment effects. Quality of life research : an international journal of quality of life aspects of treatment, care and rehabilitation. 2013;22(6):1225-30.	Excluded	Type of study	NA	NA	Excluded
380.	1043	Pereira-Barretto AC, Bacal F, de Albuquerque DC. Most Heart Failure Patients Die from Pump Failure: Implications for Therapy. American Journal of Cardiovascular Drugs. 2015;15(6):387-93.	Excluded	Type of study	NA	NA	Excluded
381.	1044	Perlman G, Praz F, Puri R, Ofek H, Ye J, Philippon F, et al. Transcatheter Tricuspid Valve Repair With a New Transcatheter Coaptation System for the Treatment of Severe Tricuspid Regurgitation: 1-Year Clinical and Echocardiographic Results. JACC Cardiovascular interventions. 2017;10(19):1994-2003.	Excluded	Type of study	NA	NA	Excluded
382.	1045	Persson H, Erntell H, Eriksson B, Johansson G, Swedberg K, Dahlström U. Improved pharmacological therapy of chronic heart failure in primary care: A randomized Study of NT-proBNP guided management of heart failure - SIGNAL-HF (Swedish intervention study - Guidelines and NT-proBNP analysis in heart failure). European journal of heart failure. 2010;12(12):1300-8.	Excluded	Type of study	NA	NA	Excluded
383.	1046	Pfisterer M, Buser P, Rickli H, Gutmann M, Erne P, Rickenbacher P, et al. BNP-guided vs symptom-guided heart failure therapy the trial of intensified vs standard medical therapy in elderly patients with congestive heart failure (TIME-CHF) randomized trial. JAMA - Journal of the American Medical Association. 2009;301(4):383-92.	Excluded	Type of study	NA	NA	Excluded
384.	1047	Philippou K, Lambrinou E, Ktisti S, Kyriakou M, Middleton N. Social support and adherence to the therapy in patients with heart failure: A systematic review. European journal of heart failure. 2016;18:401.	Excluded	Type of study	NA	NA	Excluded
385.	1048	Philipson H, Ekman I, Forslund HB, Swedberg K, Schaufelberger M. Salt and fluid restriction is effective in patients with chronic heart failure. European journal of heart failure. 2013;15(11):1304-10.	Excluded	Type of study	NA	NA	Excluded
386.	1049	Piano MR, Prasun MA, Stamos T, Groo V. Flexible diuretic titration in chronic heart failure: where is the evidence? Journal of cardiac failure. 2011;17(11):944-54.	Excluded	Type of study	NA	NA	Excluded
387.	1050	Piccini JP, Fraulo ES, Ansell JE, Fonarow GC, Gersh BJ, Go AS, et al. Outcomes registry for better informed treatment of atrial fibrillation: rationale and design of ORBIT-AF. American heart journal. 2011;162(4):606-12.e1.	Excluded	Type of study	NA	NA	Excluded
388.	1051	Pieske B, Maggioni AP, Lam CSP, Pieske-Kraigher E, Filippatos G, Butler J, et al. Vericiguat in patients with worsening chronic heart failure and preserved ejection fraction: results of the SOluble guanylate Cyclase stimulatoR in heArT failurE patientS with PRESERVED EF (SOCRATES-PRESERVED) study. European heart journal. 2017;38(15):1119-27.	Excluded	Type of study	NA	NA	Excluded
389.	1052	Pihl E, Cider A, Stromberg A, Fridlund B, Martensson J. Exercise in elderly patients with chronic heart failure in primary care: effects on physical capacity and health-related quality of life. European journal of cardiovascular nursing : journal of the Working Group on Cardiovascular Nursing of the European Society of Cardiology. 2011;10(3):150-8.	Excluded	Type of study	NA	NA	Excluded
390.	1053	Pina IL, Albert NM, Fonarow GM, Catha G, Wayte P, Plank T, et al. An observational study of deployment of American heart association heart failure protocols and educational content within the Intel® health guide system post discharge. Circulation: Cardiovascular Quality and Outcomes. 2011;4(6).	Excluded	Type of study	NA	NA	Excluded
391.	1054	Pinã IL, Zheng Q, She L, Szwed H, Lang IM, Farsky PS, et al. Sex difference in patients with ischemic heart failure undergoing surgical revascularization results from the STICH trial (surgical treatment for ischemic heart failure). Circulation. 2018;137(8):771-80.	Excluded	Type of study	NA	NA	Excluded
392.	1055	Pitt B, Anker SD, Bohm M, Gheorghiade M, Kober L, Krum H, et al. Rationale and design of MinerAlocorticoid Receptor antagonist Tolerability Study-Heart Failure (ARTS-HF): a randomized study of finerenone vs. eplerenone in patients who have worsening chronic heart failure with diabetes and/or chronic kidney disease. European journal of heart failure. 2015;17(2):224-32.	Excluded	Type of study	NA	NA	Excluded
393.	1056	Polderman JAW, Farhang‐Razi V, Van Dieren S, Kranke P, DeVries JH, Hollmann MW, et al. Adverse side effects of dexamethasone in surgical patients. Cochrane Database of Systematic Reviews. 2018(11).	Excluded	Type of study	NA	NA	Excluded
394.	1057	Polisena J, Tran K, Cimon K, Hutton B, McGill S, Palmer K, et al. Home telemonitoring for congestive heart failure: a systematic review and meta-analysis. Journal of telemedicine and telecare. 2010;16(2):68-76.	Excluded	Type of study	NA	NA	Excluded
395.	1058	Ponikowski P, Javaheri S, Michalkiewicz D, Bart BA, Czarnecka D, Jastrzebski M, et al. Transvenous phrenic nerve stimulation for the treatment of central sleep apnoea in heart failure. European heart journal. 2012;33(7):889-94.	Excluded	Type of study	NA	NA	Excluded
396.	1059	Ponikowski P, Van Veldhuisen DJ, Comin-Colet J, Ertl G, Komajda M, Mareev V, et al. Beneficial effects of long-term intravenous iron therapy with ferric carboxymaltose in patients with symptomatic heart failure and iron deficiency. European heart journal. 2015;36(11):657-68.	Excluded	Type of study	NA	NA	Excluded
397.	1060	Posadzki P, Mastellos N, Ryan R, Gunn LH, Felix LM, Pappas Y, et al. Automated telephone communication systems for preventive healthcare and management of long‐term conditions. Cochrane Database of Systematic Reviews. 2016(12).	Excluded	Type of study	NA	NA	Excluded
398.	1061	Poulin MF, Deka A, Mohamedali B, Schaer GL. Clinical Benefits of Stem Cells for Chronic Symptomatic Systolic Heart Failure: A Systematic Review of the Existing Data and Ongoing Trials. Cell transplantation. 2016;25(11):1911-23.	Excluded	Type of study	NA	NA	Excluded
399.	1062	Powell LH, Calvin Jr JE, Richardson D, Janssen I, Mendes De Leon CF, Flynn KJ, et al. Self-management counseling in patients with heart failure: The heart failure adherence and retention randomized behavioral trial. JAMA - Journal of the American Medical Association. 2010;304(12):1331-8.	Excluded	Type of study	NA	NA	Excluded
400.	1063	Prabhu S, McLellan A, Voskoboinik A, Lockwood S, Stokes M, Costello B, et al. Catheter ablation versus medical rate control in heart failure-an MRI guided multicentre randomised controlled trial-the camera-MRI trial. Heart Lung and Circulation. 2017;26:S45.	Excluded	Type of study	NA	NA	Excluded
401.	1064	Pufulete M, Maishman R, Dabner L, Higgins JPT, Rogers CA, Dayer M, et al. B-type natriuretic peptide-guided therapy for heart failure (HF): A systematic review and meta-analysis of individual participant data (IPD) and aggregate data. Systematic Reviews. 2018;7(1).	Excluded	Type of study	NA	NA	Excluded
402.	1065	Puls M, Lubos E, Boekstegers P, von Bardeleben RS, Ouarrak T, Butter C, et al. One-year outcomes and predictors of mortality after MitraClip therapy in contemporary clinical practice: results from the German transcatheter mitral valve interventions registry. European heart journal. 2016;37(8):703-12.	Excluded	Type of study	NA	NA	Excluded
403.	1066	Punjasawadwong Y, Chau‐in W, Laopaiboon M, Punjasawadwong S, Pin‐on P. Processed electroencephalogram and evoked potential techniques for amelioration of postoperative delirium and cognitive dysfunction following non‐cardiac and non‐neurosurgical procedures in adults. Cochrane Database of Systematic Reviews. 2018(5).	Excluded	Type of study	NA	NA	Excluded
404.	1067	Purcell R, McInnes S, Halcomb EJ. Telemonitoring can assist in managing cardiovascular disease in primary care: a systematic review of systematic reviews. BMC family practice. 2014;15:43.	Excluded	Type of study	NA	NA	Excluded
405.	1068	Qaseem A, Humphrey LL, Fitterman N, Starkey M, Shekelle P. Treatment of anemia in patients with heart disease: A clinical practice guideline from the American College of Physicians. Annals of internal medicine. 2013;159(11):770-9.	Excluded	Type of study	NA	NA	Excluded
406.	1069	Quintana JM, Anton A, Garcia S, Lafuente I, Morillas MJ, Hernandez E, et al. A predictive model of 30 days death in admitted patients by acute heart failure. Cardiology (Switzerland). 2016;134:65.	Excluded	Type of study	NA	NA	Excluded
407.	1070	Rassaf T, Balzer J, Rammos C, Zeus T, Hellhammer K, Hall SV, et al. Influence of percutaneous mitral valve repair using the MitraClip® system on renal function in patients with severe mitral regurgitation. Catheterization and Cardiovascular Interventions. 2015;85(5):899-903.	Excluded	Type of study	NA	NA	Excluded
408.	1071	Rector TS, Carson PE, Anand IS, McMurray JJ, Zile MR, McKelvie RS, et al. Assessment of long-term effects of irbesartan on heart failure with preserved ejection fraction as measured by the minnesota living with heart failure questionnaire in the irbesartan in heart failure with preserved systolic function (I-PRESERVE) trial. Circulation Heart failure. 2012;5(2):217-25.	Excluded	Type of study	NA	NA	Excluded
409.	1072	Redfield MM, Anstrom KJ, Levine JA, Koepp GA, Borlaug BA, Chen HH, et al. Isosorbide mononitrate in heart failure with preserved ejection fraction. New England Journal of Medicine. 2015;373(24):2314-24.	Excluded	Type of study	NA	NA	Excluded
410.	1073	Redfield MM, Chen HH, Borlaug BA, Semigran MJ, Lee KL, Lewis G, et al. Effect of phosphodiesterase-5 inhibition on exercise capacity and clinical status in heart failure with preserved ejection fraction: A randomized clinical trial. JAMA - Journal of the American Medical Association. 2013;309(12):1268-77.	Excluded	Type of study	NA	NA	Excluded
411.	1074	Redwine LS, Henry BL, Pung MA, Wilson K, Chinh K, Knight B, et al. Pilot randomized study of a gratitude journaling intervention on heart rate variability and inflammatory biomarkers in patients with Stage B heart failure. Psychosomatic Medicine. 2016;78(6):667-76.	Excluded	Type of study	NA	NA	Excluded
412.	1075	Rees K, Dyakova M, Wilson N, Ward K, Thorogood M, Brunner E. Dietary advice for reducing cardiovascular risk. Cochrane Database of Systematic Reviews. 2013(12).	Excluded	Type of study	NA	NA	Excluded
413.	1076	Reeves GR, Whellan DJ, Duncan P, O'Connor CM, Pastva AM, Eggebeen JD, et al. Rehabilitation Therapy in Older Acute Heart Failure Patients (REHAB-HF) trial: Design and rationale. American heart journal. 2017;185:130-9.	Excluded	Type of study	NA	NA	Excluded
414.	1077	Reichenspurner H, Schillinger W, Baldus S, Hausleiter J, Butter C, Schaefer U, et al. Clinical outcomes through 12 months in patients with degenerative mitral regurgitation treated with the MitraClip(R) device in the ACCESS-EUrope Phase I trial. European journal of cardio-thoracic surgery : official journal of the European Association for Cardio-thoracic Surgery. 2013;44(4):e280-8.	Excluded	Type of study	NA	NA	Excluded
415.	1078	Reiter BD, Arora RR. The role of exercise in heart failure: a systematic review. American journal of therapeutics. 2014;21(5):403-11.	Excluded	Type of study	NA	NA	Excluded
416.	1079	Ren X, Li Y, Yang X, Li J, Li H, Yuan Z, et al. The effects of Tai Chi training in patients with heart failure: A systematic review and meta-analysis. Frontiers in Physiology. 2017;8(DEC).	Excluded	Type of study	NA	NA	Excluded
417.	1080	Riccioni G, Masciocco L, Benvenuto A, Saracino P, De Viti D, Massari F, et al. Ivabradine improves quality of life in subjects with chronic heart failure compared to treatment with β-blockers: Results of a multicentric observational APULIA study. Pharmacology. 2013;92(5-6):276-80.	Excluded	Type of study	NA	NA	Excluded
418.	1081	Rice H, Say R, Betihavas V. The effect of nurse-led education on hospitalisation, readmission, quality of life and cost in adults with heart failure. A systematic review. Patient education and counseling. 2018;101(3):363-74.	Excluded	Type of study	NA	NA	Excluded
419.	1082	Ritter P, Delnoy PPHM, Padeletti L, Lunati M, Naegele H, Borri-Brunetto A, et al. A randomized pilot study of optimization of cardiac resynchronization therapy in sinus rhythm patients using a peak endocardial acceleration sensor vs. standard methods. Europace : European pacing, arrhythmias, and cardiac electrophysiology : journal of the working groups on cardiac pacing, arrhythmias, and cardiac …	Excluded	Type of study	NA	NA	Excluded
420.	1083	Rodés-Cabau J, Bernier M, Amat-Santos IJ, Ben Gal T, Nombela-Franco L, García del Blanco B, et al. Interatrial Shunting for Heart Failure: Early and Late Results From the First-in-Human Experience With the V-Wave System. JACC: Cardiovascular Interventions. 2018;11(22):2300-10.	Excluded	Type of study	NA	NA	Excluded
421.	1084	Roger S, Said S, Kloppe A, Lawo T, Emig U, Rousso B, et al. Cardiac contractility modulation in heart failure patients: Randomized comparison of signal delivery through one vs. two ventricular leads. Journal of cardiology. 2017;69(1):326-32.	Excluded	Type of study	NA	NA	Excluded
422.	1085	Rogers JG, Pagani FD, Tatooles AJ, Bhat G, Slaughter MS, Birks EJ, et al. Intrapericardial Left Ventricular Assist Device for Advanced Heart Failure. The New England journal of medicine. 2017;376(5):451-60.	Excluded	Type of study	NA	NA	Excluded
423.	1086	Rogers JG, Patel CB, Mentz RJ, Steinhauser KE, Granger BB, Fiuzat M, et al. Palliative Care in Heart Failure: Results of a Randomized, Controlled Clinical Trial. Journal of cardiac failure. 2016;22(11):940.	Excluded	Type of study	NA	NA	Excluded
424.	1087	Romanov A, Pokushalov E, Prohorova D, Cherniavsky A, Shabanov V, Goscinska-Bis K, et al. Coronary artery bypass grafting with concomitant cardiac resynchronization therapy in patients with ischemic heart failure: Results from a multicenter study. Europace : European pacing, arrhythmias, and cardiac electrophysiology : journal of the working groups on cardiac pacing, arrhythmias, and cardiac cellu…	Excluded	Type of study	NA	NA	Excluded
425.	1088	Rose L, Adhikari NKJ, Leasa D, Fergusson DA, McKim D. Cough augmentation techniques for extubation or weaning critically ill patients from mechanical ventilation. Cochrane Database of Systematic Reviews. 2017(1).	Excluded	Type of study	NA	NA	Excluded
426.	1089	Rosik J, Szostak B, Machaj F, Pawlik A. Potential targets of gene therapy in the treatment of heart failure. Expert Opinion on Therapeutic Targets. 2018;22(9):811-6.	Excluded	Type of study	NA	NA	Excluded
427.	1090	Rudolph V, Huntgeburth M, von Bardeleben RS, Boekstegers P, Lubos E, Schillinger W, et al. Clinical outcome of critically ill, not fully recompensated, patients undergoing MitraClip therapy. European journal of heart failure. 2014;16(11):1223-9.	Excluded	Type of study	NA	NA	Excluded
428.	1091	Ruilope LM, Agarwal R, Chan JC, Cooper ME, Gansevoort RT, Haller H, et al. Rationale, design, and baseline characteristics of ARTS-DN: a randomized study to assess the safety and efficacy of finerenone in patients with type 2 diabetes mellitus and a clinical diagnosis of diabetic nephropathy. American journal of nephrology. 2014;40(6):572-81.	Excluded	Type of study	NA	NA	Excluded
429.	1092	Sabashnikov A, Popov AF, Bowles CT, Mohite PN, Weymann A, Hards R, et al. Outcomes after implantation of partial-support left ventricular assist devices in inotropic-dependent patients: Do we still need full-support assist devices? The Journal of thoracic and cardiovascular surgery. 2014;148(3):1115-21; discussion 021-2.	Excluded	Type of study	NA	NA	Excluded
430.	1093	Saito S, Yamazaki K, Nishinaka T, Ichihara Y, Ono M, Kyo S, et al. Post-approval study of a highly pulsed, low-shear-rate, continuous-flow, left ventricular assist device, EVAHEART: a Japanese multicenter study using J-MACS. The Journal of heart and lung transplantation : the official publication of the International Society for Heart Transplantation. 2014;33(6):599-608.	Excluded	Type of study	NA	NA	Excluded
431.	1094	Saiz LC, Gorricho J, Garjón J, Celaya MC, Erviti J, Leache L. Blood pressure targets for the treatment of people with hypertension and cardiovascular disease. Cochrane Database of Systematic Reviews. 2018(7).	Excluded	Type of study	NA	NA	Excluded
432.	1095	Sakaguchi T, Matsumiya G, Yoshioka D, Miyagawa S, Nishi H, Yoshikawa Y, et al. DuraHeart magnetically levitated left ventricular assist device: Osaka University experience. Circulation journal : official journal of the Japanese Circulation Society. 2013;77(7):1736-41.	Excluded	Type of study	NA	NA	Excluded
433.	1096	Salt S, Mulvaney CA, Preston NJ. Drug therapy for symptoms associated with anxiety in adult palliative care patients. Cochrane Database of Systematic Reviews. 2017(5).	Excluded	Type of study	NA	NA	Excluded
434.	1097	Samartzis L, Dimopoulos S, Tziongourou M, Nanas S. Effect of psychosocial interventions on quality of life in patients with chronic heart failure: A meta-analysis of randomized controlled trials. Journal of cardiac failure. 2013;19(2):125-34.	Excluded	Type of study	NA	NA	Excluded
435.	1098	Sampson AL, Singer RF, Walters GD. Uric acid lowering therapies for preventing or delaying the progression of chronic kidney disease. Cochrane Database of Systematic Reviews. 2017(10).	Excluded	Type of study	NA	NA	Excluded
436.	1099	Sanders RD, Nicholson A, Lewis SR, Smith AF, Alderson P. Perioperative statin therapy for improving outcomes during and after noncardiac vascular surgery. Cochrane Database of Systematic Reviews. 2013(7).	Excluded	Type of study	NA	NA	Excluded
437.	1100	Sane R, Aklujkar A, Patil A, Mandole R. Effect of heart failure reversal treatment as add-on therapy in patients with chronic heart failure: A randomized, open-label study. Indian heart journal. 2017;69(3):299-304.	Excluded	Type of study	NA	NA	Excluded
438.	1101	Sas G, Lambert LJ, Boothroyd LJ, Ducharme A, Charbonneau E, Carrier M, et al. What can the patient with chronic end-stage heart failure expect from a long-term left ventricular assist device? A systematic review of current evidence. Canadian Journal of Cardiology. 2012;28(5):S337-S8.	Excluded	Type of study	NA	NA	Excluded
439.	1102	Sbruzzi G, Dal Lago P, Ribeiro RA, Plentz RDM. Inspiratory muscle training and quality of life in patients with heart failure: Systematic review of randomized trials. International journal of cardiology. 2012;156(1):120-1.	Excluded	Type of study	NA	NA	Excluded
440.	1103	Scarlata S, Costanzo L, Giua R, Pedone C, Incalzi RA. Diagnosis and prognostic value of restrictive ventilatory disorders in the elderly: a systematic review of the literature. Experimental gerontology. 2012;47(4):281-9.	Excluded	Type of study	NA	NA	Excluded
441.	1104	Schäfer U, Maisano F, Butter C, Franzen O, Baldus S, Hausleiter J, et al. Impact of Preprocedural Left Ventricular Ejection Fraction on 1-Year Outcomes After MitraClip Implantation (from the ACCESS-EU Phase I, a Prospective, Multicenter, Nonrandomized Postapproval Study of the MitraClip Therapy in Europe). American Journal of Cardiology. 2016;118(6):873-80.	Excluded	Type of study	NA	NA	Excluded
442.	1105	Schillinger W, Franzen O, Baldus S, Hausleiter J, Butter C, Schafer U, et al. Analysis of six-month outcomes by mitral regurgitation aetiology in the ACCESS-EUROPE study. EuroIntervention. 2012;8:N187.	Excluded	Type of study	NA	NA	Excluded
443.	1106	Schjoedt I, Sommer I, Bjerrum M. Adult patients living with heart failure: Experiences and management of fatigue in everyday life - A systematic review protocol of qualitative evidence. JBI database of systematic reviews and implementation reports. 2013;11(4):224-39.	Excluded	Type of study	NA	NA	Excluded
444.	1107	Schjoedt I, Sommer I, Bjerrum MB. Experiences and management of fatigue in everyday life among adult patients living with heart failure: a systematic review of qualitative evidence. JBI database of systematic reviews and implementation reports. 2016;14(3):68-115.	Excluded	Type of study	NA	NA	Excluded
445.	1108	Schnipper JL, Roumie CL, Cawthon C, Businger A, Dalal AK, Mugalla I, et al. Rationale and design of the Pharmacist Intervention for Low Literacy in Cardiovascular Disease (PILL-CVD) study. Circulation Cardiovascular quality and outcomes. 2010;3(2):212-9.	Excluded	Type of study	NA	NA	Excluded
446.	1109	Schofer J, Siminiak T, Haude M, Herrman JP, Vainer J, Wu JC, et al. Percutaneous mitral annuloplasty for functional mitral regurgitation: Results of the CARILLON mitral annuloplasty device european union study. Circulation. 2009;120(4):326-33.	Excluded	Type of study	NA	NA	Excluded
447.	1110	Schou M, Gustafsson F, Videbaek L, Andersen H, Toft J, Nyvad O, et al. Adding serial N-terminal pro brain natriuretic peptide measurements to optimal clinical management in outpatients with systolic heart failure: A multicentre randomized clinical trial (NorthStar monitoring study). European journal of heart failure. 2013;15(7):818-27.	Excluded	Type of study	NA	NA	Excluded
448.	1111	Schou M, Gustafsson F, Videbaek L, Tuxen C, Keller N, Handberg J, et al. Extended heart failure clinic follow-up in low-risk patients: a randomized clinical trial (NorthStar). European heart journal. 2013;34(6):432-42.	Excluded	Type of study	NA	NA	Excluded
449.	1112	Schultheiss HP, Piper C, Sowade O, Waagstein F, Kapp JF, Wegscheider K, et al. Betaferon in chronic viral cardiomyopathy (BICC) trial: Effects of interferon-β treatment in patients with chronic viral cardiomyopathy. Clinical Research in Cardiology. 2016;105(9):763-73.	Excluded	Type of study	NA	NA	Excluded
450.	1113	Schulz A, Krabatsch T, Schmitto JD, Hetzer R, Seidel M, Dohmen PM, et al. Preliminary Results From the C-Pulse OPTIONS HF European Multicenter Post-Market Study. Medical science monitor basic research. 2016;22:14-9.	Excluded	Type of study	NA	NA	Excluded
451.	1114	Schwarzwalder U, Hauk M, Zeller T. RADAR - A randomised, multi-centre, prospective study comparing best medical treatment versus best medical treatment plus renal artery stenting in patients with haemodynamically relevant atherosclerotic renal artery stenosis. Trials. 2009;10:60.	Excluded	Type of study	NA	NA	Excluded
452.	1115	Screever EM, Meijers WC, van Veldhuisen DJ, de Boer RA. New developments in the pharmacotherapeutic management of heart failure in elderly patients: concerns and considerations. Expert Opinion on Pharmacotherapy. 2017;18(7):645-55.	Excluded	Type of study	NA	NA	Excluded
453.	1116	Sedlar N, Lainscak M, Farkas J. Psychological interventions to improve psychological outcomes in patients with heart failure: A systematic literature review. European journal of heart failure. 2018;20:586.	Excluded	Type of study	NA	NA	Excluded
454.	1117	Seino Y, Momomura S, Kihara Y, Adachi H, Yasumura Y, Yokoyama H. Effects of adaptive servo-ventilation therapy on cardiac function and remodeling in patients with chronic heart failure (SAVIOR-C): study protocol for a randomized controlled trial. Trials. 2015;16:14.	Excluded	Type of study	NA	NA	Excluded
455.	1118	Selvanayagam JB, Hartshorne T, Billot L, Grover S, Hillis GS, Jung W, et al. Cardiovascular magnetic resonance-GUIDEd management of mild to moderate left ventricular systolic dysfunction (CMR GUIDE): Study protocol for a randomized controlled trial. Annals of noninvasive electrocardiology : the official journal of the International Society for Holter and Noninvasive Electrocardiology, Inc. 2017;2…	Excluded	Type of study	NA	NA	Excluded
456.	1119	Sethi NJ, Feinberg J, Nielsen EE, Safi S, Gluud C, Jakobsen JC. The effects of rhythm control strategies versus rate control strategies for atrial fibrillation and atrial flutter: A systematic review with meta-analysis and Trial Sequential Analysis. PloS one. 2017;12(10):e0186856.	Excluded	Type of study	NA	NA	Excluded
457.	1120	Sethi NJ, Nielsen EE, Safi S, Feinberg J, Gluud C, Jakobsen JC. Digoxin for atrial fibrillation and atrial flutter: A systematic review with meta-analysis and trial sequential analysis of randomised clinical trials. PloS one. 2018;13(3):e0193924.	Excluded	Type of study	NA	NA	Excluded
458.	1121	Shaddy R, Chen F, Canter C, Halnon N, Rossano J, Kantor P, et al. Effects of sacubitril/valsartan vs. Enalapril in paediatric patients with heart failure due to systemic LV systolic dysfunction: Design and rationale of the PANORAMA-HF study. European journal of heart failure. 2017;19:411.	Excluded	Type of study	NA	NA	Excluded
459.	1122	Shah SJ, Feldman T, Ricciardi MJ, Kahwash R, Lilly S, Litwin S, et al. One-Year Safety and Clinical Outcomes of a Transcatheter Interatrial Shunt Device for the Treatment of Heart Failure with Preserved Ejection Fraction in the Reduce Elevated Left Atrial Pressure in Patients with Heart Failure (REDUCE LAP-HF I) Trial: A Randomized Clinical Trial. JAMA Cardiology. 2018;3(10):968-77.	Excluded	Type of study	NA	NA	Excluded
460.	1123	Shah SJ, Heitner JF, Sweitzer NK, Anand IS, Kim HY, Harty B, et al. Baseline characteristics of patients in the treatment of preserved cardiac function heart failure with an aldosterone antagonist trial. Circulation Heart failure. 2013;6(2):184-92.	Excluded	Type of study	NA	NA	Excluded
461.	1124	Sharma BK, Bakker JP, McSharry DG, Desai AS, Javaheri S, Malhotra A. Adaptive servoventilation for treatment of sleep-disordered breathing in heart failure: a systematic review and meta-analysis. Chest. 2012;142(5):1211-21.	Excluded	Type of study	NA	NA	Excluded
462.	1125	Sharples L, Everett C, Singh J, Mills C, Spyt T, Abu-Omar Y, et al. Amaze: A double-blind, multicentre randomised controlled trial to investigate the clinical effectiveness and cost-effectiveness of adding an ablation device-based maze procedure as an adjunct to routine cardiac surgery for patients with pre-existing atrial fibrillation. Health Technology Assessment. 2018;22(19).	Excluded	Type of study	NA	NA	Excluded
463.	1126	Shearer FA, Struthers AD, Harbour RT. Opioids for treating dyspnoea in patients with chronic heart failure. Cochrane Database of Systematic Reviews. 2014;2014(2).	Excluded	Type of study	NA	NA	Excluded
464.	1127	Sherwood A, O'Connor CM, Routledge FS, Hinderliter AL, Watkins LL, Babyak MA, et al. Coping effectively with heart failure (COPE-HF): design and rationale of a telephone-based coping skills intervention. Journal of cardiac failure. 2011;17(3):201-7.	Excluded	Type of study	NA	NA	Excluded
465.	1128	Shetty RM, Bellini A, Wijayatilake DS, Hamilton MA, Jain R, Karanth S, et al. BIS monitoring versus clinical assessment for sedation in mechanically ventilated adults in the intensive care unit and its impact on clinical outcomes and resource utilization. Cochrane Database of Systematic Reviews. 2018(2).	Excluded	Type of study	NA	NA	Excluded
466.	1129	Shi L, Xie Y, Liao X, Chai Y, Luo Y. Shenmai injection as an adjuvant treatment for chronic cor pulmonale heart failure: a systematic review and meta-analysis of randomized controlled trials. BMC complementary and alternative medicine. 2015;15:418.	Excluded	Type of study	NA	NA	Excluded
467.	1130	Shoaib A, Goode KM, Crundall-Goode A, Geleijnse G, De Vries JJG, Robson E, et al. OPeRA-HF Study Design (Monitoring Arm): An observational study to assess and predict the in-patient course, risk of re-admission and mortality for patients hospitalised for or with heart failure. European journal of heart failure. 2013;12:S234.	Excluded	Type of study	NA	NA	Excluded
468.	1131	Shrestha N, Kukkonen‐Harjula KT, Verbeek JH, Ijaz S, Hermans V, Pedisic Z. Workplace interventions for reducing sitting at work. Cochrane Database of Systematic Reviews. 2018(12).	Excluded	Type of study	NA	NA	Excluded
469.	1132	Sibilitz KL, Berg SK, Tang LH, Risom SS, Gluud C, Lindschou J, et al. Exercise‐based cardiac rehabilitation for adults after heart valve surgery. Cochrane Database of Systematic Reviews. 2016(3).	Excluded	Type of study	NA	NA	Excluded
470.	1133	Siminiak T, Wu JC, Haude M, Hoppe UC, Sadowski J, Lipiecki J, et al. Treatment of functional mitral regurgitation by percutaneous annuloplasty: results of the TITAN Trial. European journal of heart failure. 2012;14(8):931-8.	Excluded	Type of study	NA	NA	Excluded
471.	1134	Simon ST, Higginson IJ, Booth S, Harding R, Weingärtner V, Bausewein C. Benzodiazepines for the relief of breathlessness in advanced malignant and non‐malignant diseases in adults. Cochrane Database of Systematic Reviews. 2016(10).	Excluded	Type of study	NA	NA	Excluded
472.	1135	Singh GK, Davidson PM, Macdonald PS, Newton PJ. The Perspectives of Health Care Professionals on Providing End of Life Care and Palliative Care for Patients With Chronic Heart Failure: An Integrative Review. Heart Lung and Circulation. 2018.	Excluded	Type of study	NA	NA	Excluded
473.	1136	Singh GK, Davidson PM, Macdonald PS, Newton PJ. The use of hospital-based services by heart failure patients in the last year of life: a discussion paper. Heart failure reviews. 2018.	Excluded	Type of study	NA	NA	Excluded
474.	1137	Singh JA, Wells GA, Christensen R, Tanjong Ghogomu E, Maxwell LJ, MacDonald JK, et al. Adverse effects of biologics: a network meta‐analysis and Cochrane overview. Cochrane Database of Systematic Reviews. 2011(2).	Excluded	Type of study	NA	NA	Excluded
475.	1138	Singh JP, Delnoy PP, Brachmann J, Reynolds DW, Padeletti L, Noelker G, et al. The sonr hemodynamic sensor guided resynchronization therapy is associated with reduction in heart failure hospitalization: Results fromthe respond-CRT trial. Europace : European pacing, arrhythmias, and cardiac electrophysiology : journal of the working groups on cardiac pacing, arrhythmias, and cardiac cellular electr…	Excluded	Type of study	NA	NA	Excluded
476.	1139	Singh M, Shah T, Adigopula S, Khosla S, Arora R, Jawad E. Safety and efficacy of rennin-angiotensin system inhibitors in heart failure with preserved ejection fraction. International Journal of Collaborative Research on Internal Medicine and Public Health. 2011;3(4):295-310.	Excluded	Type of study	NA	NA	Excluded
477.	1140	Siouta N, van Beek K, Preston N, Hasselaar J, Hughes S, Payne S, et al. Towards integration of palliative care in patients with chronic heart failure and chronic obstructive pulmonary disease: a systematic literature review of European guidelines and pathways. BMC palliative care. 2016;15:18.	Excluded	Type of study	NA	NA	Excluded
478.	1141	Slaughter MS, Pagani FD, McGee EC, Birks EJ, Cotts WG, Gregoric I, et al. HeartWare ventricular assist system for bridge to transplant: combined results of the bridge to transplant and continued access protocol trial. The Journal of heart and lung transplantation : the official publication of the International Society for Heart Transplantation. 2013;32(7):675-83.	Excluded	Type of study	NA	NA	Excluded
479.	1142	Slaughter MS, Rogers JG, Milano CA, Russell SD, Conte JV, Feldman D, et al. Advanced heart failure treated with continuous-flow left ventricular assist device. The New England journal of medicine. 2009;361(23):2241-51.	Excluded	Type of study	NA	NA	Excluded
480.	1143	Slimani M, Ramirez-Campillo R, Paravlic A, Hayes LD, Bragazzi NL, Sellami M. The effects of physical training on quality of life, aerobic capacity, and cardiac function in older patients with heart failure: A meta-analysis. Frontiers in Physiology. 2018;9(NOV).	Excluded	Type of study	NA	NA	Excluded
481.	1144	Smart NA, Dieberg G, Giallauria F. Functional electrical stimulation for chronic heart failure: A meta-analysis. International journal of cardiology. 2013;167(1):80-6.	Excluded	Type of study	NA	NA	Excluded
482.	1145	Smart NA, Giallauria F, Dieberg G. Efficacy of inspiratory muscle training in chronic heart failure patients: a systematic review and meta-analysis. International journal of cardiology. 2013;167(4):1502-7.	Excluded	Type of study	NA	NA	Excluded
483.	1146	Smer A, Salih M, Darrat YH, Saadi A, Guddeti R, Mahfood Haddad T, et al. Meta-analysis of randomized controlled trials on atrial fibrillation ablation in patients with heart failure with reduced ejection fraction. Clinical cardiology. 2018;41(11):1430-8.	Excluded	Type of study	NA	NA	Excluded
484.	1147	Smeulders ESTF, van Haastregt JCM, Ambergen T, Uszko-Lencer NHKM, Janssen-Boyne JJJ, Gorgels APM, et al. Nurse-led self-management group programme for patients with congestive heart failure: Randomized controlled trial. Journal of advanced nursing. 2010;66(7):1487-99.	Excluded	Type of study	NA	NA	Excluded
485.	1148	Smith GD, Fry MM, Taylor D, Morgans A, Cantwell K. Effectiveness of the Valsalva Manoeuvre for reversion of supraventricular tachycardia. Cochrane Database of Systematic Reviews. 2015(2).	Excluded	Type of study	NA	NA	Excluded
486.	1149	Smith MD, McCall J, Plank L, Herbison GP, Soop M, Nygren J. Preoperative carbohydrate treatment for enhancing recovery after elective surgery. Cochrane Database of Systematic Reviews. 2014(8).	Excluded	Type of study	NA	NA	Excluded
487.	1150	Smolis-Bąk E, Dąbrowski R, Piotrowicz E, Chwyczko T, Dobraszkiewicz-Wasilewska B, Kowalik I, et al. Hospital-based and telemonitoring guided home-based training programs: Effects on exercise tolerance and quality of life in patients with heart failure (NYHA class III) and cardiac resynchronization therapy. A randomized, prospective observation. International journal of cardiology. 2015;199:442-7.	Excluded	Type of study	NA	NA	Excluded
488.	1151	Sohaib SMA, Chen Z, Whinnett Z, Francis DP, Manisty C. Unbiased assessment of symptomatic “response rate” to cardiac resynchronisation therapy by systematic review of randomised controlled trials (REVERSE, MIRACLE, MIRACLE ICD, MIRACLE ICD II, CARE-HF, COMPANION, CONTAK-CD, and MUSTIC). Heart (British Cardiac Society). 2012;98:A1.	Excluded	Type of study	NA	NA	Excluded
489.	1152	Sookhoo D, Pellowe C, Derham C. The experiences of heart failure patients following their participation in self-management patient education programmes: A systematic review. JBI database of systematic reviews and implementation reports. 2013;11(2):236-80.	Excluded	Type of study	NA	NA	Excluded
490.	1153	Spencer S, Tang A, Khoshbin E. Leukodepletion for patients undergoing heart valve surgery. Cochrane Database of Systematic Reviews. 2013(7).	Excluded	Type of study	NA	NA	Excluded
491.	1154	Spitzer E, Van Mieghem NM, Pibarot P, Hahn RT, Kodali S, Maurer MS, et al. Rationale and design of the Transcatheter Aortic Valve Replacement to UNload the Left ventricle in patients with ADvanced heart failure (TAVR UNLOAD) trial. American heart journal. 2016;182:80-8.	Excluded	Type of study	NA	NA	Excluded
492.	1155	Srisuk N, Cameron J, Ski CF, Thompson DR. Heart failure family-based education: a systematic review. Patient education and counseling. 2016;99(3):326-38.	Excluded	Type of study	NA	NA	Excluded
493.	1156	Stankovic I, Neskovic AN, Putnikovic B, Apostolovic S, Lainscak M, Edelmann F, et al. Sinus rhythm versus atrial fibrillation in elderly patients with chronic heart failure--insight from the Cardiac Insufficiency Bisoprolol Study in Elderly. International journal of cardiology. 2012;161(3):160-5.	Excluded	Type of study	NA	NA	Excluded
494.	1157	Stavrakis S, Garabelli P, Reynolds DW. Cardiac resynchronization therapy after atrioventricular junction ablation for symptomatic atrial fibrillation: A meta-analysis. Europace : European pacing, arrhythmias, and cardiac electrophysiology : journal of the working groups on cardiac pacing, arrhythmias, and cardiac cellular electrophysiology of the European Society of Cardiology. 2012;14(10):1490-7.	Excluded	Type of study	NA	NA	Excluded
495.	1158	Stewart LK, Peitz GW, Nordenholz KE, Courtney DM, Kabrhel C, Jones AE, et al. Contribution of fibrinolysis to the physical component summary of the SF-36 after acute submassive pulmonary embolism. Journal of thrombosis and thrombolysis. 2015;40(2):161-6.	Excluded	Type of study	NA	NA	Excluded
496.	1159	Stienen S, Salah K, Moons AHM, Bakx ALM, Van Pol PE, Schroeder-Tanka JM, et al. Rationale and design of PRIMA II: A multicenter, randomized clinical trial to study the impact of in-hospital guidance for acute decompensated heart failure treatment by a predefined NT-PRoBNP target on the reduction of readmIssion and Mortality rAtes. American heart journal. 2014;168(1):30-6.	Excluded	Type of study	NA	NA	Excluded
497.	1160	Stone GW, Chung ES, Stancak B, Svendsen JH, Fischer TM, Kueffer F, et al. Peri-infarct zone pacing to prevent adverse left ventricular remodelling in patients with large myocardial infarction. European heart journal. 2016;37(5):484-93.	Excluded	Type of study	NA	NA	Excluded
498.	1161	Stott DJ, Gussekloo J, Kearney PM, Rodondi N, Westendorp RGJ, Mooijaart S, et al. Study protocol; Thyroid hormone Replacement for Untreated older adults with Subclinical hypothyroidism - a randomised placebo controlled Trial (TRUST). BMC Endocrine Disorders. 2017;17(1).	Excluded	Type of study	NA	NA	Excluded
499.	1162	Støylen A, Conraads V, Halle M, Linke A, Prescott E, Ellingsen Ø. Controlled study of myocardial recovery after interval training in heart failure: SMARTEX-HF - Rationale and design. European journal of preventive cardiology. 2012;19(4):813-21.	Excluded	Type of study	NA	NA	Excluded
500.	1163	Strametz R, Bergold MN, Weberschock T. Laryngeal mask airway versus endotracheal tube for percutaneous dilatational tracheostomy in critically ill adults. Cochrane Database of Systematic Reviews. 2018(11).	Excluded	Type of study	NA	NA	Excluded
501.	1164	Strøm C, Stefansson JS, Fabritius ML, Rasmussen LS, Schmidt TA, Jakobsen JC. Hospitalisation in short‐stay units for adults with internal medicine diseases and conditions. Cochrane Database of Systematic Reviews. 2018(8).	Excluded	Type of study	NA	NA	Excluded
502.	1165	Strueber M, O'Driscoll G, Jansz P, Khaghani A, Levy WC, Wieselthaler GM. Multicenter evaluation of an intrapericardial left ventricular assist system. Journal of the American College of Cardiology. 2011;57(12):1375-82.	Excluded	Type of study	NA	NA	Excluded
503.	1166	Suchy C, Massen L, Rognmo O, Van Craenenbroeck EM, Beckers P, Kraigher-Krainer E, et al. Optimising exercise training in prevention and treatment of diastolic heart failure (OptimEx-CLIN): rationale and design of a prospective, randomised, controlled trial. European journal of preventive cardiology. 2014;21(2):18-25.	Excluded	Type of study	NA	NA	Excluded
504.	1167	Sun H, Guan Y, Wang L, Zhao Y, Lv H, Bi X, et al. Influence of diabetes on cardiac resynchronization therapy in heart failure patients: A meta-analysis. BMC cardiovascular disorders. 2015;15(1).	Excluded	Type of study	NA	NA	Excluded
505.	1168	Sun J, Zhang K, Xiong WJ, Yang GY, Zhang YJ, Wang CC, et al. Clinical effects of a standardized Chinese herbal remedy, Qili Qiangxin, as an adjuvant treatment in heart failure: systematic review and meta-analysis. BMC complementary and alternative medicine. 2016;16:201.	Excluded	Type of study	NA	NA	Excluded
506.	1169	Sun R, Jia WQ, Zhang P, Yang K, Tian JH, Ma B, et al. Nitrous oxide‐based techniques versus nitrous oxide‐free techniques for general anaesthesia. Cochrane Database of Systematic Reviews. 2015(11).	Excluded	Type of study	NA	NA	Excluded
507.	1170	Sweeney MO, Ellenbogen KA, Tang AS, Whellan D, Mortensen PT, Giraldi F, et al. Atrial pacing or ventricular backup-only pacing in implantable cardioverter-defibrillator patients. Heart rhythm. 2010;7(11):1552-60.	Excluded	Type of study	NA	NA	Excluded
508.	1171	Sze S, Allgar V, Wong KYK. Exercise therapy in heart failure with reduced ejection fraction is safe but did not improve mortality, cardiac death or hospitalisation-a meta-analysis. European heart journal. 2015;36:495.	Excluded	Type of study	NA	NA	Excluded
509.	1172	Sze S, Wong K. Exercise therapy in heart failure with reduced ejection fraction is safe but did not improve mortality, cardiac mortality or hospitalisation: A meta-analysis. Heart (British Cardiac Society). 2015;101:A18-A9.	Excluded	Type of study	NA	NA	Excluded
510.	1173	Takeda A, Taylor SJC, Taylor RS, Khan F, Krum H, Underwood M. Clinical service organisation for heart failure. Cochrane Database of Systematic Reviews. 2012(9).	Excluded	Type of study	NA	NA	Excluded
511.	1174	Tam TSC, Wu MHY, Masson SC, Tsang MP, Stabler SN, Kinkade A, et al. Eplerenone for hypertension. Cochrane Database of Systematic Reviews. 2017(2).	Excluded	Type of study	NA	NA	Excluded
512.	1175	Tanwar S, Sen N, Cherian G. Integrated approach of allopathy plus alternative therapy in primary and secondary pervention for common cardiovascular disorders. European heart journal. 2017;38:516.	Excluded	Type of study	NA	NA	Excluded
513.	1176	Taylor JE, Tan K, Lai NM, McDonald SJ. Antibiotic lock for the prevention of catheter‐related infection in neonates. Cochrane Database of Systematic Reviews. 2015(6).	Excluded	Type of study	NA	NA	Excluded
514.	1177	Taylor RS, Ashton KE, Moxham T, Hooper L, Ebrahim S. Reduced dietary salt for the prevention of cardiovascular disease: A meta-analysis of randomized controlled trials (cochrane review). American Journal of Hypertension. 2011;24(8):843-53.	Excluded	Type of study	NA	NA	Excluded
515.	1178	Taylor RS, Ashton KE, Moxham T, Hooper L, Ebrahim S. Reduced dietary salt for the prevention of cardiovascular disease. Cochrane Database of Systematic Reviews. 2011;2011(7).	Excluded	Type of study	NA	NA	Excluded
516.	1179	Taylor RS, Dalal H, Jolly K, Zawada A, Dean SG, Cowie A, et al. Home-based versus centre-based cardiac rehabilitation. Cochrane Database of Systematic Reviews. 2015;2015(8).	Excluded	Type of study	NA	NA	Excluded
517.	1180	Taylor RS, Davies EJ, Dalal HM, Davis R, Doherty P, Cooper C, et al. Effects of exercise training for heart failure with preserved ejection fraction: a systematic review and meta-analysis of comparative studies. International journal of cardiology. 2012;162(1):6-13.	Excluded	Type of study	NA	NA	Excluded
518.	1181	Taylor RS, Hayward C, Eyre V, Austin J, Davies R, Doherty P, et al. Clinical effectiveness and cost-effectiveness of the Rehabilitation Enablement in Chronic Heart Failure (REACH-HF) facilitated self-care rehabilitation intervention in heart failure patients and caregivers: rationale and protocol for a multicentre randomised controlled trial. BMJ open. 2015;5(12):e009994.	Excluded	Type of study	NA	NA	Excluded
519.	1182	Taylor RS, Piepoli MF, Smart N, Coats AJS, Ellis S, Dalal H, et al. Exercise training for chronic heart failure (ExTraMATCH II): Protocol for an individual participant data meta-analysis. International journal of cardiology. 2014;174(3):683-7.	Excluded	Type of study	NA	NA	Excluded
520.	1183	Taylor RS, Sagar VA, Davies EJ, Briscoe S, Coats AJ, Dalal H, et al. Exercise-based rehabilitation for heart failure. The Cochrane database of systematic reviews. 2014(4):Cd003331.	Excluded	Type of study	NA	NA	Excluded
521.	1184	Thamer M, Kaufman JS, Zhang Y, Zhang Q, Cotter DJ, Bang H. Predicting Early Death Among Elderly Dialysis Patients: Development and Validation of a Risk Score to Assist Shared Decision Making for Dialysis Initiation. American journal of kidney diseases : the official journal of the National Kidney Foundation. 2015;66(6):1024-32.	Excluded	Type of study	NA	NA	Excluded
522.	1185	Tierney S, Mamas M, Rutter MK, Gibson M, Neyses L, Deaton C. Heart failure and exercise adherence: A systematic review of controlled studies. European Journal of Heart Failure, Supplement. 2011;10:S137-S8.	Excluded	Type of study	NA	NA	Excluded
523.	1186	Tierney S, Mamas M, Woods S, Rutter MK, Gibson M, Neyses L, et al. What strategies are effective for exercise adherence in heart failure? A systematic review of controlled studies. Heart failure reviews. 2012;17(1):107-15.	Excluded	Type of study	NA	NA	Excluded
524.	1187	Tietge WJ, de Heer LM, van Hessen MWJ, Jansen R, Bots ML, van Gilst W, et al. Early mitral valve repair versus watchful waiting in patients with severe asymptomatic organic mitral regurgitation; rationale and design of the Dutch AMR trial, a multicenter, randomised trial. Netherlands Heart Journal. 2012;20(3):94-101.	Excluded	Type of study	NA	NA	Excluded
525.	1188	Trachtenberg BH, Estep JD. Roads, Maps, and Destinations: the Journey of Left Ventricular Assist Device Implantation in Ambulatory Patients with Advanced Heart Failure. Current Cardiology Reports. 2016;18(12).	Excluded	Type of study	NA	NA	Excluded
526.	1189	Tramm R, Ilic D, Davies AR, Pellegrino VA, Romero L, Hodgson C. Extracorporeal membrane oxygenation for critically ill adults. The Cochrane database of systematic reviews. 2015;1:Cd010381.	Excluded	Type of study	NA	NA	Excluded
527.	1190	Tripoliti EE, Papadopoulos TG, Karanasiou GS, Naka KK, Fotiadis DI. Heart Failure: Diagnosis, Severity Estimation and Prediction of Adverse Events Through Machine Learning Techniques. Computational and Structural Biotechnology Journal. 2017;15:26-47.	Excluded	Type of study	NA	NA	Excluded
528.	1191	Tse HF, Turner S, Sanders P, Okuyama Y, Fujiu K, Cheung CW, et al. Thoracic Spinal Cord Stimulation for Heart Failure as a Restorative Treatment (SCS HEART study): first-in-man experience. Heart rhythm. 2015;12(3):588-95.	Excluded	Type of study	NA	NA	Excluded
529.	1192	Tsuchihashi-Makaya M, Matsuo H, Kakinoki S, Takechi S, Kinugawa S, Tsutsui H. Home-based disease management program to improve psychological status in patients with heart failure in Japan. Circulation journal : official journal of the Japanese Circulation Society. 2013;77(4):926-33.	Excluded	Type of study	NA	NA	Excluded
530.	1193	Tsuchihashi-Makaya M, Matsuo H, Kakinoki S, Takechi S, Tsutsui H. Rationale and design of the Japanese heart failure outpatients disease management and cardiac evaluation (J-HOMECARE). Journal of cardiology. 2011;58(2):165-72.	Excluded	Type of study	NA	NA	Excluded
531.	1194	Udelson JE, Feldman AM, Greenberg B, Pitt B, Mukherjee R, Solomon HA, et al. Randomized, double-blind, multicenter, placebo-controlled study evaluating the effect of aldosterone antagonism with eplerenone on ventricular remodeling in patients with mild-to-moderate heart failure and left ventricular systolic dysfunction. Circulation Heart failure. 2010;3(3):347-53.	Excluded	Type of study	NA	NA	Excluded
532.	1195	Udelson JE, Pressler SJ, Sackner-Bernstein J, Massaro J, Ordronneau P, Lukas MA, et al. Adherence with once daily versus twice daily carvedilol in patients with heart failure: the Compliance And Quality of Life Study Comparing Once-Daily Controlled-Release Carvedilol CR and Twice-Daily Immediate-Release Carvedilol IR in Patients with Heart Failure (CASPER) Trial. Journal of cardiac failure. 2009;…	Excluded	Type of study	NA	NA	Excluded
533.	1196	Ulus T, Cavusoglu Y, Akay MO, Tahmazov S, Huseyinoglu A, Moghanchizadeh SH. Immunadsorption therapy in a patient with idiopathic dilated cardiomyopathy and who don't respond to optimal heart failure therapy. Cardiovascular Therapeutics. 2012;30:2.	Excluded	Type of study	NA	NA	Excluded
534.	1197	Vaidya K, Arnott C, Russell A, Masson P, Sy RW, Patel S. Pulmonary Vein Isolation Compared to Rate Control in Patients with Atrial Fibrillation: A Systematic Review and Meta-analysis. Heart, lung & circulation. 2015;24(8):744-52.	Excluded	Type of study	NA	NA	Excluded
535.	1198	Valiyakizha Kkeveetil C, Thomas G, Chander SJU. Role of micronutrients in congestive heart failure: A systematic review of randomized controlled trials. Tzu Chi Medical Journal. 2016;28(4):143-50.	Excluded	Type of study	NA	NA	Excluded
536.	1199	van den Dries CJ, Oudega R, Elvan A, Rutten FH, van de Leur S, Bilo HJG, et al. Integrated management of atrial fibrillation including tailoring of anticoagulation in primary care: study design of the ALL-IN cluster randomised trial. BMJ open. 2017;7(9):e015510.	Excluded	Type of study	NA	NA	Excluded
537.	1200	van der Meer S, Zwerink M, van Brussel M, van der Valk P, Wajon E, van der Palen J. Effect of outpatient exercise training programmes in patients with chronic heart failure: a systematic review. European journal of preventive cardiology. 2012;19(4):795-803.	Excluded	Type of study	NA	NA	Excluded
538.	1201	van Veldhuisen DJ, Ponikowski P, van der Meer P, Metra M, Bohm M, Doletsky A, et al. Effect of Ferric Carboxymaltose on Exercise Capacity in Patients With Chronic Heart Failure and Iron Deficiency. Circulation. 2017;136(15):1374-83.	Excluded	Type of study	NA	NA	Excluded
539.	1202	Vandereyt F, Dendale P, Vanhees L, Roosen J, Hofer S, Oldridge N. Psychometric properties of the Flemish version of the MacNew heart disease health-related quality of life questionnaire. Acta cardiologica. 2012;67(1):31-9.	Excluded	Type of study	NA	NA	Excluded
540.	1203	Velazquez EJ, Bonow RO. Revascularization in severe left ventricular dysfunction. Journal of the American College of Cardiology. 2015;65(6):615-24.	Excluded	Type of study	NA	NA	Excluded
541.	1204	Vellone E, Paturzo M, D'Agostino F, Petruzzo A, Masci S, Ausili D, et al. MOTIVATional intErviewing to improve self-care in Heart Failure patients (MOTIVATE-HF): Study protocol of a three-arm multicenter randomized controlled trial. Contemporary clinical trials. 2017;55:34-8.	Excluded	Type of study	NA	NA	Excluded
542.	1205	Verges B, Iliou MC, Pavy B, Mabire JP, Bosse Pilon C, Morvan Y, et al. Results from a French multicenter study on the combination of exercise training + electrical myostimulation treatment in chronic heart failure (HF-CREMS study). European heart journal. 2015;36:462.	Excluded	Type of study	NA	NA	Excluded
543.	1206	Verloop WL, Beeftink MMA, Nap A, Bots ML, Velthuis BK, Appelman YE, et al. Renal denervation in heart failure with normal left ventricular ejection fraction. rationale and design of the diastole (denervation of the renal sympathetic nerves in heart failure with normal lv ejection fraction) trial. European journal of heart failure. 2013;15(12):1429-37.	Excluded	Type of study	NA	NA	Excluded
544.	1207	Vetrovsky T, Siranec M, Parenica J, Griva M, Stastny J, Precek J, et al. Effect of a 6-month pedometer-based walking intervention on functional capacity in patients with chronic heart failure with reduced (HFrEF) and with preserved (HFpEF) ejection fraction: study protocol for two multicenter randomized controlled trials. Journal of translational medicine. 2017;15(1):153.	Excluded	Type of study	NA	NA	Excluded
545.	1208	Vieira AM, Costa IZ, Oh P, Lima de Melo Ghisi G. Questionnaires Designed to Assess Knowledge of Heart Failure Patients: A Systematic Review. The Journal of cardiovascular nursing. 2016;31(5):469-78.	Excluded	Type of study	NA	NA	Excluded
546.	1209	Virk SA, Bennett RG, Chow C, Sanders P, Kalman JM, Thomas S, et al. Catheter Ablation Versus Medical Therapy for Atrial Fibrillation in Patients With Heart Failure: A Meta-Analysis of Randomised Controlled Trials. Heart Lung and Circulation. 2018.	Excluded	Type of study	NA	NA	Excluded
547.	1210	Vital FMR, Ladeira MT, Atallah Á. Non‐invasive positive pressure ventilation (CPAP or bilevel NPPV) for cardiogenic pulmonary oedema. Cochrane Database of Systematic Reviews. 2013(5).	Excluded	Type of study	NA	NA	Excluded
548.	1211	Volterrani M, Cice G, Caminiti G, Vitale C, D'Isa S, Perrone Filardi P, et al. Effect of Carvedilol, Ivabradine or their combination on exercise capacity in patients with Heart Failure (the CARVIVA HF trial). International journal of cardiology. 2011;151(2):218-24.	Excluded	Type of study	NA	NA	Excluded
549.	1212	Voors AA, Anker SD, Cleland JG, Dickstein K, Filippatos G, van der Harst P, et al. A systems BIOlogy Study to TAilored Treatment in Chronic Heart Failure: rationale, design, and baseline characteristics of BIOSTAT-CHF. European journal of heart failure. 2016;18(6):716-26.	Excluded	Type of study	NA	NA	Excluded
550.	1213	Wagenaar KP, Broekhuizen BDL, Dickstein K, Jaarsma T, Hoes AW, Rutten FH. Effectiveness of an interactive platform, and the ESC/HFA heartfailurematters.org website in patients with heart failure: Design of the multicentre randomized e-Vita heart failure trial. European journal of heart failure. 2015;17(12):1310-6.	Excluded	Type of study	NA	NA	Excluded
551.	1214	Wagenaar KP, Broekhuizen BDL, Jaarsma T, Kok I, Mosterd A, Willems FF, et al. Effectiveness of the European Society of Cardiology/Heart Failure Association website ‘heartfailurematters.org’ and an e-health adjusted care pathway in patients with stable heart failure: results of the ‘e-Vita HF’ randomized controlled trial. European journal of heart failure. 2018.	Excluded	Type of study	NA	NA	Excluded
552.	1215	Wald RM, Altaha MA, Alvarez N, Caldarone CA, Cavallé-Garrido T, Dallaire F, et al. Rationale and Design of the Canadian Outcomes Registry Late After Tetralogy of Fallot Repair: The CORRELATE Study. Canadian Journal of Cardiology. 2014;30(11):1436-43.	Excluded	Type of study	NA	NA	Excluded
553.	1216	Walker PP, Pompilio PP, Zanaboni P, Bergmo TS, Prikk K, Malinovschi A, et al. Telemonitoring in chronic obstructive pulmonary disease (chromed) a randomized clinical trial. American Journal of Respiratory and Critical Care Medicine. 2018;198(5):620-8.	Excluded	Type of study	NA	NA	Excluded
554.	1217	Walker S, Ciani O, Taylor RS. Results of individual participant data meta-analysis vs aggregate data meta-analysis of RCTs of exercise rehabilitation in chronic heart failure. Value in Health. 2017;20(9):A767.	Excluded	Type of study	NA	NA	Excluded
555.	1218	Wallenborn J, Angermann CE. Comorbid depression in heart failure. Herz. 2013;38(6):587-96.	Excluded	Type of study	NA	NA	Excluded
556.	1219	Wang J, Shi J, Wei J, Wang J, Gao K, Li X, et al. Safety and efficacy of Qishen granules in patients with chronic heart failure: study protocol for a randomized controlled trial. Trials. 2017;18(1):468.	Excluded	Type of study	NA	NA	Excluded
557.	1220	Wang J, Yang R, Zhang F, Jia C, Wang P, Liu J, et al. The effect of Chinese herbal medicine on quality of life and exercise tolerance in heart failure with preserved ejection fraction: A systematic review and meta-analysis of randomized controlled trials. Frontiers in Physiology. 2018;9(OCT).	Excluded	Type of study	NA	NA	Excluded
558.	1221	Wang X, Hou Y, Mao J, Zhao Y, Niu T, Yuan R, et al. Western medication plus Traditional Chinese Medicine preparations in patients with chronic heart failure: a prospective, single-blind, randomized, controlled, and multicenter clinical trial. Journal of Traditional Chinese Medicine. 2017;37(6):756-66.	Excluded	Type of study	NA	NA	Excluded
559.	1222	Wang X, Hu D, Dang S, Huang H, Huang CX, Yuan MJ, et al. Effects of Traditional Chinese Medicine Shensong Yangxin Capsules on Heart Rhythm and Function in Congestive Heart Failure Patients with Frequent Ventricular Premature Complexes: A Randomized, Double-blind, Multicenter Clinical Trial. Chinese medical journal. 2017;130(14):1639-47.	Excluded	Type of study	NA	NA	Excluded
560.	1223	Wang X, Zhao Z, Hou Y, Tang E, Zhao G, Wang S, et al. Assessment of Complementary Treatment with Yiqi Fumai Lyophilized Injection on Acute Decompensated Ischemic Heart Failure (ACT-ADIHF): Rationale and Design of a Multicenter, Randomized, Controlled Trial. Cardiovascular drugs and therapy. 2018;32(3):295-300.	Excluded	Type of study	NA	NA	Excluded
561.	1224	Wang XQ, Pi YL, Chen PJ, Liu Y, Wang R, Li X, et al. Traditional Chinese Exercise for Cardiovascular Diseases: Systematic Review and Meta-Analysis of Randomized Controlled Trials. Journal of the American Heart Association. 2016;5(3):e002562.	Excluded	Type of study	NA	NA	Excluded
562.	1225	Weaver FA, Abraham WT, Little WC, Butter C, Ducharme A, Halbach M, et al. Surgical Experience and Long-term Results of Baroreflex Activation Therapy for Heart Failure With Reduced Ejection Fraction. Seminars in thoracic and cardiovascular surgery. 2016;28(2):320-8.	Excluded	Type of study	NA	NA	Excluded
563.	1226	Weisz G, Farzaneh-Far R, Ben-Yehuda O, Debruyne B, Montalescot G, Lerman A, et al. Use of ranolazine in patients with incomplete revascularization after percutaneous coronary intervention: design and rationale of the Ranolazine for Incomplete Vessel Revascularization Post-Percutaneous Coronary Intervention (RIVER-PCI) trial. American heart journal. 2013;166(6):953-9.e3.	Excluded	Type of study	NA	NA	Excluded
564.	1227	Wells R, Stockdill ML, Dionne-Odom JN, Ejem D, Burgio KL, Durant RW, et al. Educate, Nurture, Advise, Before Life Ends Comprehensive Heartcare for Patients and Caregivers (ENABLE CHF-PC): Study protocol for a randomized controlled trial. Trials. 2018;19(1).	Excluded	Type of study	NA	NA	Excluded
565.	1228	Westaby S, Siegenthaler M, Beyersdorf F, Massetti M, Pepper J, Khayat A, et al. Destination therapy with a rotary blood pump and novel power delivery. European journal of cardio-thoracic surgery : official journal of the European Association for Cardio-thoracic Surgery. 2010;37(2):350-6.	Excluded	Type of study	NA	NA	Excluded
566.	1229	Westman R, Khayat R, Kahwash R. Management of Sleep-Disordered Breathing in Heart Failure. Current Sleep Medicine Reports. 2018;4(3):202-9.	Excluded	Type of study	NA	NA	Excluded
567.	1230	Wheeler DC, London GM, Parfrey PS, Block GA, Correa-Rotter R, Dehmel B, et al. Effects of cinacalcet on atherosclerotic and nonatherosclerotic cardiovascular events in patients receiving hemodialysis: the EValuation Of Cinacalcet HCl Therapy to Lower CardioVascular Events (EVOLVE) trial. Journal of the American Heart Association. 2014;3(6):e001363.	Excluded	Type of study	NA	NA	Excluded
568.	1231	Wheeler R, Marciniak M, Holland C, Abode A, Arrants S. Effect of community pharmacist-led disease state education on quality of life and symptom control for patients with copd and heart failure. Journal of the American Pharmacists Association. 2017;57(3).	Excluded	Type of study	NA	NA	Excluded
569.	1232	Wieselthaler GM, O'Driscoll G, Jansz P, Khaghani A, Strueber M. Initial clinical experience with a novel left ventricular assist device with a magnetically levitated rotor in a multi-institutional trial. Journal of Heart and Lung Transplantation. 2010;29(11):1218-25.	Excluded	Type of study	NA	NA	Excluded
570.	1233	Wilkoff BL, Kudenchuk PJ, Buxton AE, Sharma A, Cook JR, Bhandari AK, et al. The DAVID (Dual Chamber and VVI Implantable Defibrillator) II trial. Journal of the American College of Cardiology. 2009;53(10):872-80.	Excluded	Type of study	NA	NA	Excluded
571.	1234	Witham MD, Fulton RL, Greig CA, Johnston DW, Lang CC, van der Pol M, et al. Efficacy and cost of an exercise program for functionally impaired older patients with heart failure: a randomized controlled trial. Circulation Heart failure. 2012;5(2):209-16.	Excluded	Type of study	NA	NA	Excluded
572.	1235	Wojnicz R, Nowak J, Lekston A, Wilczewski P, Nowalany-Kozielska E, Streb W, et al. Therapeutic window for calcium-channel blockers in the management of dilated cardiomyopathy: a prospective, two-centre study on non-advanced disease. Cardiology. 2010;117(2):148-54.	Excluded	Type of study	NA	NA	Excluded
573.	1236	Wong FKY, Ng AYM, Lee PH, Lam PT, Ng JSC, Ng NHY, et al. Effects of a transitional palliative care model on patients with end-stage heart failure: A randomised controlled trial. Heart (British Cardiac Society). 2016;102(14):1100-8.	Excluded	Type of study	NA	NA	Excluded
574.	1237	Wong FKY, So C, Ng AYM, Lam PT, Ng JSC, Ng NHY, et al. Cost-effectiveness of a transitional home-based palliative care program for patients with end-stage heart failure. Palliative Medicine. 2018;32(2):476-84.	Excluded	Type of study	NA	NA	Excluded
575.	1238	Wong WT, Lai VKW, Chee YE, Lee A. Fast‐track cardiac care for adult cardiac surgical patients. Cochrane Database of Systematic Reviews. 2016(9).	Excluded	Type of study	NA	NA	Excluded
576.	1239	Wonggom P, Du H, Clark RA. Evaluation of the effectiveness of an interactive avatar-based education application for improving heart failure patients' knowledge and self-care behaviours: A pragmatic randomized controlled trial protocol. Journal of advanced nursing. 2018;74(11):2667-76.	Excluded	Type of study	NA	NA	Excluded
577.	1240	Wu J, Kuang L, Fu L. Effects of inspiratory muscle training in chronic heart failure patients: A systematic review and meta-analysis. Congenital heart disease. 2018;13(2):194-202.	Excluded	Type of study	NA	NA	Excluded
578.	1241	Wu WC, Parent M, Dev S, Hearns R, Taveira TH, Cohen L, et al. Group medical visits after heart failure hospitalization: Study protocol for a randomized-controlled trial. Contemporary clinical trials. 2018;71:140-5.	Excluded	Type of study	NA	NA	Excluded
579.	1242	Wu X, Yang T, Zhou Q, Li S, Huang L. Additional use of a phosphodiesterase 5 inhibitor in patients with pulmonary hypertension secondary to chronic systolic heart failure: A meta-analysis. European journal of heart failure. 2014;16(4):444-53.	Excluded	Type of study	NA	NA	Excluded
580.	1243	Xian S, Yang Z, Lee J, Jiang Z, Ye X, Luo L, et al. A randomized, double-blind, multicenter, placebo-controlled clinical study on the efficacy and safety of Shenmai injection in patients with chronic heart failure. Journal of ethnopharmacology. 2016;186:136-42.	Excluded	Type of study	NA	NA	Excluded
581.	1244	Xian SX, Yang ZQ, Ren PH, Ye XH, Ye SL, Wang QH, et al. Effect of yangxinkang tablets on chronic heart failure: A multi-center randomized double-blind placebo-controlled trial. Chinese journal of integrative medicine. 2015;21(10):733-42.	Excluded	Type of study	NA	NA	Excluded
582.	1245	Xu Z, Chen L, Jin S, Yang B, Chen X, Wu Z. Effect of Palliative Care for Patients with Heart Failure. International heart journal. 2018;59(3):503-9.	Excluded	Type of study	NA	NA	Excluded
583.	1246	Yamamoto S, Hotta K, Ota E, Matsunaga A, Mori R. Exercise-based cardiac rehabilitation for people with implantable ventricular assist devices. The Cochrane database of systematic reviews. 2018;9:Cd012222.	Excluded	Type of study	NA	NA	Excluded
584.	1247	Yang H, Sawyer AM. The effect of adaptive servo ventilation (ASV) on objective and subjective outcomes in Cheyne-Stokes respiration (CSR) with central sleep apnea (CSA) in heart failure (HF): A systematic review. Heart & lung : the journal of critical care. 2016;45(3):199-211.	Excluded	Type of study	NA	NA	Excluded
585.	1248	Yang YJ, Huo Y, Xu YW, Wang JA, Han YL, Ge JB, et al. Percutaneous ventricular restoration therapy using the Parachute device in Chinese patients with Ischemic heart failure: Three‑month primary end‑point results of PARACHUTE China study. Chinese medical journal. 2016;129(17):2058-62.	Excluded	Type of study	NA	NA	Excluded
586.	1249	Yeh GY, McCarthy EP, Wayne PM, Stevenson LW, Wood MJ, Davis RB, et al. Tai chi exercise in patients with chronic heart failure: A randomized clinical trial. Archives of internal medicine. 2011;171(8):750-7.	Excluded	Type of study	NA	NA	Excluded
587.	1250	Yeo TJ, Yeo PSD, Hadi FA, Cushway T, Lee KY, Yin FF, et al. Single-dose intravenous iron in Southeast Asian heart failure patients: A pilot randomized placebo-controlled study (PRACTICE-ASIA-HF). ESC heart failure. 2018;5(2):344-53.	Excluded	Type of study	NA	NA	Excluded
588.	1251	Yeung JHY, Gates S, Naidu BV, Wilson MJA, Gao Smith F. Paravertebral block versus thoracic epidural for patients undergoing thoracotomy. Cochrane Database of Systematic Reviews. 2016(2).	Excluded	Type of study	NA	NA	Excluded
589.	1252	Yoshikawa T, Baba A, Akaishi M, Wakabayashi Y, Monkawa T, Kitakaze M, et al. Immunoadsorption therapy for dilated cardiomyopathy using tryptophan column—A prospective, multicenter, randomized, within-patient and parallel-group comparative study to evaluate efficacy and safety. Journal of clinical apheresis. 2016;31(6):535-44.	Excluded	Type of study	NA	NA	Excluded
590.	1253	Young T, Tang H, Hughes R. Vena caval filters for the prevention of pulmonary embolism. Cochrane Database of Systematic Reviews. 2010(2).	Excluded	Type of study	NA	NA	Excluded
591.	1254	Yu DSF, Li P, Choi KC, Yue S, Tsang KK. The effects of an empowerment-based program on self-care and health-related quality of life of patients with chronic heart failure: A randomized controlled trial. European Journal of Cardiovascular Nursing. 2018;17(1):9.	Excluded	Type of study	NA	NA	Excluded
592.	1255	Yu T, Cheng Y, Wang X, Tu B, Cheng N, Gong J, et al. Gases for establishing pneumoperitoneum during laparoscopic abdominal surgery. Cochrane Database of Systematic Reviews. 2017(6).	Excluded	Type of study	NA	NA	Excluded
593.	1256	Zannad F, De Ferrari GM, Tuinenburg AE, Wright D, Brugada J, Butter C, et al. Chronic vagal stimulation for the treatment of low ejection fraction heart failure: results of the NEural Cardiac TherApy foR Heart Failure (NECTAR-HF) randomized controlled trial. European heart journal. 2015;36(7):425-33.	Excluded	Type of study	NA	NA	Excluded
594.	1257	Zhan L, Yang LJ, Huang Y, He Q, Liu GJ. Continuous chest compression versus interrupted chest compression for cardiopulmonary resuscitation of non‐asphyxial out‐of‐hospital cardiac arrest. Cochrane Database of Systematic Reviews. 2017(3).	Excluded	Type of study	NA	NA	Excluded
595.	1258	Zhan S, Tang M, Liu F, Xia P, Shu M, Wu X. Ezetimibe for the prevention of cardiovascular disease and all‐cause mortality events. Cochrane Database of Systematic Reviews. 2018(11).	Excluded	Type of study	NA	NA	Excluded
596.	1259	Zhang L, Zeng X, Fu P, Wu HM. Angiotensin‐converting enzyme inhibitors and angiotensin receptor blockers for preserving residual kidney function in peritoneal dialysis patients. Cochrane Database of Systematic Reviews. 2014(6).	Excluded	Type of study	NA	NA	Excluded
597.	1260	Zhao N, Xu J, Singh B, Yu X, Wu T, Huang Y. Nitrates for the prevention of cardiac morbidity and mortality in patients undergoing non‐cardiac surgery. Cochrane Database of Systematic Reviews. 2016(8).	Excluded	Type of study	NA	NA	Excluded
598.	1261	Zhao Z, Wang X, Hou Y, Wang S, Zhai J, Wang C, et al. Qishen Yiqi dripping pills for ischemic heart failure: A protocol for a prospective cohort study. Medicine. 2018;97(45):e13085.	Excluded	Type of study	NA	NA	Excluded
599.	1262	Zheng S, Chan FTS, Ayis S. Effect of drug treatment on quality of life in heart failure with preserved ejection fraction: A systematic review and meta-analysis of randomised controlled trials. European journal of heart failure. 2017;19:500-1.	Excluded	Type of study	NA	NA	Excluded
600.	1263	Zheng SL, Chan FT, Nabeebaccus AA, Shah AM, McDonagh T, Okonko DO, et al. Drug treatment effects on outcomes in heart failure with preserved ejection fraction: a systematic review and meta-analysis. Heart (British Cardiac Society). 2018;104(5):407-15.	Excluded	Type of study	NA	NA	Excluded
601.	1264	Zheng X, Zheng W, Xiong B, Huang J. The efficacy and safety of soluble guanylate cyclase stimulators in patients with heart failure: A systematic review and meta-analysis. Medicine. 2018;97(41):e12709.	Excluded	Type of study	NA	NA	Excluded
602.	1265	Zhou K, Mao Y. Palliative care in heart failure: A meta-analysis of randomized controlled trials. Herz. 2018:1-5.	Excluded	Type of study	NA	NA	Excluded
603.	1266	Zhu M, Zhou X, Cai H, Wang Z, Xu H, Chen S, et al. Catheter ablation versus medical rate control for persistent atrial fibrillation in patients with heart failure: A PRISMA-compliant systematic review and meta-analysis of randomized controlled trials. Medicine. 2016;95(30):e4377.	Excluded	Type of study	NA	NA	Excluded
604.	1267	Zile MR. Randomized, double-blind, placebo-controlled study of sitaxsentan to improve impaired exercise tolerance in patients with heart failure and a preserved ejection fraction. JACC Heart failure. 2014;2(2):123-30.	Excluded	Type of study	NA	NA	Excluded
605.	1268	Zile MR, Abraham WT, Weaver FA, Butter C, Ducharme A, Halbach M, et al. Baroreflex activation therapy for the treatment of heart failure with a reduced ejection fraction: Safety and efficacy in patients with and without cardiac resynchronization therapy. European journal of heart failure. 2015;17(10):1066-74.	Excluded	Type of study	NA	NA	Excluded
606.	1269	Zimpfer D, Netuka I, Schmitto JD, Pya Y, Garbade J, Morshuis M, et al. Multicentre clinical trial experience with the HeartMate 3 left ventricular assist device: 30-day outcomes. European journal of cardio-thoracic surgery : official journal of the European Association for Cardio-thoracic Surgery. 2016;50(3):548-54.	Excluded	Type of study	NA	NA	Excluded
607.	1270	Zou Z, Yuan HB, Yang B, Xu F, Chen XY, Liu GJ, et al. Perioperative angiotensin‐converting enzyme inhibitors or angiotensin II type 1 receptor blockers for preventing mortality and morbidity in adults. Cochrane Database of Systematic Reviews. 2016(1).	Excluded	Type of study	NA	NA	Excluded
608.	1271	Zuazagoitia A, Grandes G, Torcal J, Lekuona I, Echevarria P, Gomez MA, et al. Rationale and design of a randomised controlled trial evaluating the effectiveness of an exercise program to improve the quality of life of patients with heart failure in primary care: The EFICAR study protocol. BMC public health. 2010;10:33.	Excluded	Type of study	NA	NA	Excluded
609.	1272	Zwisler AD, Norton RJ, Dean SG, Dalal H, Tang LH, Wingham J, et al. Home-based cardiac rehabilitation for people with heart failure: A systematic review and meta-analysis. International journal of cardiology. 2016;221:963-9.	Excluded	Type of study	NA	NA	Excluded
610.	1273	Moelands SVL, Lucassen P, Akkermans RP, De Grauw WJC, Van de Laar FA. Alpha‐glucosidase inhibitors for prevention or delay of type 2 diabetes mellitus and its associated complications in people at increased risk of developing type 2 diabetes mellitus. Cochrane Database of Systematic Reviews. 2018(12).	Excluded	Type of study	NA	NA	Excluded
611.	1274	Turagam MK, Garg J, Whang W, Sartori S, Koruth JS, Miller MA, et al. Catheter Ablation of Atrial Fibrillation in Patients With Heart Failure: A Meta-analysis of Randomized Controlled Trials. Annals of internal medicine. 2019;170(1):41-50.	Excluded	Type of study	NA	NA	Excluded
612.	1275	Fabes J, Brunskill SJ, Curry N, Doree C, Stanworth SJ. Pro‐coagulant haemostatic factors for the prevention and treatment of bleeding in people without haemophilia. Cochrane Database of Systematic Reviews. 2018(12).	Excluded	Type of study	NA	NA	Excluded
613.	1276	Ruppar TM, Cooper PS, Johnson ED, Riegel B. Self-care interventions for adults with heart failure: A systematic review and meta-analysis protocol. Journal of advanced nursing. 2019;75(3):676-82.	Excluded	Type of study	NA	NA	Excluded
1.	1277	Clifford S, Jazrawi A, Daccarett M. Erythropoietin: A marker of response to cardiac resynchronization therapy. American Journal of Clinical Pathology. 2012;138:A261.	Included	NA	Excluded	Conference	Excluded
2.	1278	Natasa Sedlar N, Lainscak M, Martensson J, Stromberg A, Jaarsma T, Farkas J. Factors associated with self-care behaviours in heart failure: A systematic review of European heart failure self-care behaviour scale (EHFScBS) studies. European journal of heart failure. 2017;19:140.	Included	NA	Excluded	Conference	Excluded
1.	1279	Joyce E, Chung C, Badloe S, Odutayo K, Desai A, Givertz MM, et al. Variable Contribution of Heart Failure to Quality of Life in Ambulatory Heart Failure With Reduced, Better, or Preserved Ejection Fraction. JACC Heart failure. 2016;4(3):184-93.	Included	NA	Excluded	Questionnaire	Excluded
2.	1280	Kawecki D, Kubiak G, Orszulik K, Kusińska A, Mitrȩga K, Pałka M, et al. Quality of life in patients with severe left ventricle dysfunction due to coronary artery disease. Central European Journal of Medicine. 2011;6(6):807-12.	Included	NA	Excluded	Questionnaire	Excluded
3.	1281	Mlakar M, Puddu PE, Somrak M, Bonfiglio S, Lustrek M. Mining telemonitored physiological data and patient-reported outcomes of congestive heart failure patients. PloS one. 2018;13(3):e0190323.	Included	NA	Excluded	Questionnaire	Excluded
4.	1282	Rushton CA, Kadam UT. Impact of non-cardiovascular disease comorbidity on cardiovascular disease symptom severity: a population-based study. International journal of cardiology. 2014;175(1):154-61.	Included	NA	Excluded	Questionnaire	Excluded
5.	1283	von Scheidt W, Zugck C, Pauschinger M, Hambrecht R, Bruder O, Hartmann A, et al. Characteristics, management modalities and outcome in chronic systolic heart failure patients treated in tertiary care centers: results from the EVIdence based TreAtment in Heart Failure (EVITA-HF) registry. Clinical research in cardiology : official journal of the German Cardiac Society. 2014;103(12):1006-14.	Included	NA	Excluded	Questionnaire	Excluded
1.	1284	AbouEzzeddine OF, Haines P, Stevens S, Nativi-Nicolau J, Felker GM, Borlaug BA, et al. Galectin-3 in heart failure with preserved ejection fraction. A RELAX trial substudy (Phosphodiesterase-5 Inhibition to Improve Clinical Status and Exercise Capacity in Diastolic Heart Failure). JACC Heart failure. 2015;3(3):245-52.	Included	NA	Excluded	Out of scope	Excluded
2.	1285	Adams Jr KF, Piña IL, Ghali JK, Wagoner LE, Dunlap SH, Schwartz TA, et al. Prospective evaluation of the association between hemoglobin concentration and quality of life in patients with heart failure. American heart journal. 2009;158(6):965-71.	Included	NA	Excluded	Out of scope	Excluded
3.	1286	Adams KF, Jr., Patterson JH, Oren RM, Mehra MR, O'Connor CM, Pina IL, et al. Prospective assessment of the occurrence of anemia in patients with heart failure: results from the Study of Anemia in a Heart Failure Population (STAMINA-HFP) Registry. American heart journal. 2009;157(5):926-32.	Included	NA	Excluded	Out of scope	Excluded
4.	1287	Ambardekar AV, Kittleson MM, Palardy M, Mountis MM, Forde-McLean RC, DeVore AD, et al. Outcomes with ambulatory advanced heart failure from the Medical Arm of Mechanically Assisted Circulatory Support (MedaMACS) Registry. Journal of Heart and Lung Transplantation. 2018.	Included	NA	Excluded	Out of scope	Excluded
5.	1288	Andriopoulos P, Lotti-Lykousa M, Pappa E, Papadopoulos AA, Niakas D. Depression, quality of life and primary care: a cross-sectional study. Journal of epidemiology and global health. 2013;3(4):245-52.	Included	NA	Excluded	Out of scope	Excluded
6.	1289	Bank AJ, Kaufman CL, Kelly AS, Burns KV, Adler SW, Rector TS, et al. Results of the PROspective MInnesota Study of ECHO/TDI in Cardiac Resynchronization Therapy (PROMISE-CRT) Study. Journal of cardiac failure. 2009;15(5):401-9.	Included	NA	Excluded	Out of scope	Excluded
7.	1290	Bekelman DB, Rumsfeld JS, Havranek EP, Yamashita TE, Hutt E, Gottlieb SH, et al. Symptom burden, depression, and spiritual well-being: a comparison of heart failure and advanced cancer patients. Journal of general internal medicine. 2009;24(5):592-8.	Included	NA	Excluded	Out of scope	Excluded
8.	1291	Bekfani T, Pellicori P, Morris DA, Ebner N, Valentova M, Steinbeck L, et al. Sarcopenia in patients with heart failure with preserved ejection fraction: Impact on muscle strength, exercise capacity and quality of life. International journal of cardiology. 2016;222:41-6.	Included	NA	Excluded	Out of scope	Excluded
9.	1292	Belmar Vega L, de Francisco A, Albines Fiestas Z, Serrano Soto M, Kislikova M, Seras Mozas M, et al. Iron deficiency in patients with congestive heart failure: A medical practice that requires greater attention. Nefrologia : publicacion oficial de la Sociedad Espanola Nefrologia. 2016;36(3):249-54.	Included	NA	Excluded	Out of scope	Excluded
10.	1293	Benes J, Kotrc M, Borlaug BA, Lefflerova K, Jarolim P, Bendlova B, et al. Resting heart rate and heart rate reserve in advanced heart failure have distinct pathophysiologic correlates and prognostic impact: a prospective pilot study. JACC Heart failure. 2013;1(3):259-66.	Included	NA	Excluded	Out of scope	Excluded
11.	1294	Biagi P, Gussoni G, Iori I, Nardi R, Mathieu G, Mazzone A, et al. Clinical profile and predictors of in-hospital outcome in patients with heart failure: The FADOI "cONFINE" Study. International journal of cardiology. 2011;152(1):88-94.	Included	NA	Excluded	Out of scope	Excluded
12.	1295	Blok IM, van Riel ACMJ, Schuuring MJ, Duffels MG, Vis JC, van Dijk APJ, et al. Decrease in quality of life predicts mortality in adult patients with pulmonary arterial hypertension due to congenital heart disease. Netherlands Heart Journal. 2015;23(5):278-84.	Included	NA	Excluded	Out of scope	Excluded
13.	1296	Bogdan S, Klempfner R, Sabbag A, Luria D, Gurevitz O, Bar-Lev D, et al. Functional response to cardiac resynchronization therapy in patients with renal dysfunction and subsequent long-term mortality. Journal of cardiovascular electrophysiology. 2014;25(11):1188-95.	Included	NA	Excluded	Out of scope	Excluded
14.	1297	Bosch M, Van Der Weijden T, Grol R, Schers H, Akkermans R, Niessen L, et al. Structured chronic primary care and health-related quality of life in chronic heart failure. BMC health services research. 2009;9.	Included	NA	Excluded	Out of scope	Excluded
15.	1298	Brambatti M, Guerra F, Matassini MV, Cipolletta L, Barbarossa A, Urbinati A, et al. Cardiac resynchronization therapy improves ejection fraction and cardiac remodelling regardless of patients' age. Europace : European pacing, arrhythmias, and cardiac electrophysiology : journal of the working groups on cardiac pacing, arrhythmias, and cardiac cellular electrophysiology of the European Society of …	Included	NA	Excluded	Out of scope	Excluded
16.	1299	Buck HG, Riegel B. The impact of frailty on health related quality of life in heart failure. European journal of cardiovascular nursing : journal of the Working Group on Cardiovascular Nursing of the European Society of Cardiology. 2011;10(3):159-66.	Included	NA	Excluded	Out of scope	Excluded
17.	1300	Caló L, Martino A, Tota C, Fagagnini A, Iulianella R, Rebecchi M, et al. Comparison of partners-heart failure algorithm vs care alert in remote heart failure management. World Journal of Cardiology. 2015;7(12):922-30.	Included	NA	Excluded	Out of scope	Excluded
18.	1301	Carlson B, Pozehl B, Hertzog M, Zimmerman L, Riegel B. Predictors of overall perceived health in patients with heart failure. The Journal of cardiovascular nursing. 2013;28(3):206-15.	Included	NA	Excluded	Out of scope	Excluded
19.	1302	Comin-Colet J, Garin O, Lupon J, Manito N, Crespo-Leiro MG, Gomez-Bueno M, et al. Validation of the Spanish version of the Kansas city cardiomyopathy questionnaire. Revista espanola de cardiologia. 2011;64(1):51-8.	Included	NA	Excluded	Out of scope	Excluded
20.	1303	Conard MW, Haddock CK, Poston WS, Spertus JA. The impact of smoking status on the health status of heart failure patients. Congestive heart failure (Greenwich, Conn). 2009;15(2):82-6.	Included	NA	Excluded	Out of scope	Excluded
21.	1304	Dalos D, Mascherbauer J, Zotter-Tufaro C, Duca F, Kammerlander AA, Aschauer S, et al. Functional Status, Pulmonary Artery Pressure, and Clinical Outcomes in Heart Failure With Preserved Ejection Fraction. Journal of the American College of Cardiology. 2016;68(2):189-99.	Included	NA	Excluded	Out of scope	Excluded
22.	1305	De Smedt RH, Haaijer-Ruskamp FM, Groenier KH, van der Meer K, Jaarsma T. Perceived adverse drug events in heart failure: patients' perception and related factors. The Journal of cardiovascular nursing. 2011;26(3):250-60.	Included	NA	Excluded	Out of scope	Excluded
23.	1306	Donahue T, Niazi I, Leon A, Stucky M, Herrmann K. Acute and chronic response to CRT in narrow QRS patients. Journal of cardiovascular translational research. 2012;5(2):232-41.	Included	NA	Excluded	Out of scope	Excluded
24.	1307	Edelmann F, Holzendorf V, Wachter R, Nolte K, Schmidt AG, Kraigher-Krainer E, et al. Galectin-3 in patients with heart failure with preserved ejection fraction: Results from the Aldo-DHF trial. European journal of heart failure. 2015;17(2):214-23.	Included	NA	Excluded	Out of scope	Excluded
25.	1308	Emin A, Rogers CA, Banner NR. Quality of life of advanced chronic heart failure: medical care, mechanical circulatory support and transplantation. European journal of cardio-thoracic surgery : official journal of the European Association for Cardio-thoracic Surgery. 2016;50(2):269-73.	Included	NA	Excluded	Out of scope	Excluded
26.	1309	Faller H, Störk S, Gelbrich G, Schowalter M, Ertl G, Angermann CE. Depressive symptoms in heart failure: Independent prognostic factor or marker of functional status? Journal of psychosomatic research. 2015;78(6):569-72.	Included	NA	Excluded	Out of scope	Excluded
27.	1310	Feldman DE, Huynh T, Lauriers JD, Giannetti N, Frenette M, Grondin F, et al. Access to heart failure care post emergency department visit: do we meet established benchmarks and does it matter? American heart journal. 2013;165(5):725-32.	Included	NA	Excluded	Out of scope	Excluded
28.	1311	Flint KM, Spertus JA, Tang F, Jones P, Fendler TJ, Allen LA. Association of global and disease-specific health status with outcomes following continuous-flow left ventricular assist device implantation. BMC cardiovascular disorders. 2017;17(1):78.	Included	NA	Excluded	Out of scope	Excluded
29.	1312	Ford J, Sears S, Ramza B, Reynolds DW, Nguyen P, Fedewa M, et al. The Registry Evaluating Functional Outcomes of Resynchronization Management (REFORM): quality of life and psychological functioning in patients receiving cardiac resynchronization therapy. Journal of cardiovascular electrophysiology. 2014;25(1):43-51.	Included	NA	Excluded	Out of scope	Excluded
30.	1313	Gavazzi A, De Maria R, Manzoli L, Bocconcelli P, Di Leonardo A, Frigerio M, et al. Palliative needs for heart failure or chronic obstructive pulmonary disease: Results of a multicenter observational registry. International journal of cardiology. 2015;184:552-8.	Included	NA	Excluded	Out of scope	Excluded
31.	1314	Gohler A, Geisler BP, Manne JM, Kosiborod M, Zhang Z, Weintraub WS, et al. Utility estimates for decision-analytic modeling in chronic heart failure--health states based on New York Heart Association classes and number of rehospitalizations. Value in health : the journal of the International Society for Pharmacoeconomics and Outcomes Research. 2009;12(1):185-7.	Included	NA	Excluded	Out of scope	Excluded
32.	1315	Goodlin SJ, Wingate S, Albert NM, Pressler SJ, Houser J, Kwon J, et al. Investigating pain in heart failure patients: the pain assessment, incidence, and nature in heart failure (PAIN-HF) study. Journal of cardiac failure. 2012;18(10):776-83.	Included	NA	Excluded	Out of scope	Excluded
33.	1316	Gouya G, Hammer A, Elhenicky M, Neuhold S, Wolzt M, Hülsmann M, et al. Benefit of specialized clinics for the treatment of patients with heart failure. European journal of internal medicine. 2011;22(4):428-31.	Included	NA	Excluded	Out of scope	Excluded
34.	1317	Habibovic M, Versteeg H, Pelle AJ, Theuns DA, Jordaens L, Pedersen SS. Poor health status and distress in cardiac patients: the role of device therapy vs. underlying heart disease. Europace : European pacing, arrhythmias, and cardiac electrophysiology : journal of the working groups on cardiac pacing, arrhythmias, and cardiac cellular electrophysiology of the European Society of Cardiology. 2013;…	Included	NA	Excluded	Out of scope	Excluded
35.	1318	Heo S, Lennie TA, Pressler SJ, Dunbar SB, Chung ML, Moser DK. Factors associated with perceived control and the relationship to quality of life in patients with heart failure. European journal of cardiovascular nursing : journal of the Working Group on Cardiovascular Nursing of the European Society of Cardiology. 2015;14(2):137-44.	Included	NA	Excluded	Out of scope	Excluded
36.	1319	Jakovljevic DG, McDiarmid A, Hallsworth K, Seferovic PM, Ninkovic VM, Parry G, et al. Effect of left ventricular assist device implantation and heart transplantation on habitual physical activity and quality of life. The American journal of cardiology. 2014;114(1):88-93.	Included	NA	Excluded	Out of scope	Excluded
37.	1320	Jehn M, Prescher S, Koehler K, von Haehling S, Winkler S, Deckwart O, et al. Tele-accelerometry as a novel technique for assessing functional status in patients with heart failure: feasibility, reliability and patient safety. International journal of cardiology. 2013;168(5):4723-8.	Included	NA	Excluded	Out of scope	Excluded
38.	1321	Kazukauskiene N, Burkauskas J, Macijauskiene J, Mickuviene N, Brozaitiene J. Exploring potential biomarkers associated with health-related quality of life in patients with coronary artery disease and heart failure. European Journal of Cardiovascular Nursing. 2018;17(7):645-51.	Included	NA	Excluded	Out of scope	Excluded
39.	1322	Kikira A, Koutelekos I, Parissopoulos S, Tsami A, Fouka G, Polikandrioti M. Quality of life of hospitalized patients with heart failure, NYHA IV. Archives of Hellenic Medicine. 2018;35(4):490-6.	Included	NA	Excluded	Out of scope	Excluded
40.	1323	Lee KS, Lennie TA, Wu JR, Biddle MJ, Moser DK. Depressive symptoms, health-related quality of life, and cardiac event-free survival in patients with heart failure: a mediation analysis. Quality of life research : an international journal of quality of life aspects of treatment, care and rehabilitation. 2014;23(6):1869-76.	Included	NA	Excluded	Out of scope	Excluded
41.	1324	Machaalany J, Bilodeau L, Hoffmann R, Sack S, Sievert H, Kautzner J, et al. Treatment of functional mitral valve regurgitation with the permanent percutaneous transvenous mitral annuloplasty system: results of the multicenter international Percutaneous Transvenous Mitral Annuloplasty System to Reduce Mitral Valve Regurgitation in Patients with Heart Failure trial. American heart journal. 2013;165…	Included	NA	Excluded	Out of scope	Excluded
42.	1325	Marti CN, Georgiopoulou VV, Giamouzis G, Cole RT, Deka A, Tang WH, et al. Patient-reported selective adherence to heart failure self-care recommendations: a prospective cohort study: the Atlanta Cardiomyopathy Consortium. Congestive heart failure (Greenwich, Conn). 2013;19(1):16-24.	Included	NA	Excluded	Out of scope	Excluded
43.	1326	Maurer MS, Horn E, Reyentovich A, Dickson VV, Pinney S, Goldwater D, et al. Can a Left Ventricular Assist Device in Individuals with Advanced Systolic Heart Failure Improve or Reverse Frailty? Journal of the American Geriatrics Society. 2017;65(11):2383-90.	Included	NA	Excluded	Out of scope	Excluded
44.	1327	Moser DK, Heo S, Lee KS, Hammash M, Riegel B, Lennie TA, et al. 'It could be worse ... lot's worse!' Why health-related quality of life is better in older compared with younger individuals with heart failure. Age and ageing. 2013;42(5):626-32.	Included	NA	Excluded	Out of scope	Excluded
45.	1328	Moser DK, Yamokoski L, Sun JL, Conway GA, Hartman KA, Graziano JA, et al. Improvement in health-related quality of life after hospitalization predicts event-free survival in patients with advanced heart failure. Journal of cardiac failure. 2009;15(9):763-9.	Included	NA	Excluded	Out of scope	Excluded
46.	1329	Nagy KV, Széplaki G, Perge P, Boros AM, Kosztin A, Apor A, et al. Quality of lifemeasured with EuroQol-five dimensions questionnaire predicts long-term mortality, response, and reverse remodelling in cardiac resynchronization therapy patients. Europace : European pacing, arrhythmias, and cardiac electrophysiology : journal of the working groups on cardiac pacing, arrhythmias, and cardiac cellular…	Included	NA	Excluded	Out of scope	Excluded
47.	1330	Nassif ME, Spertus JA, Jones PG, Fendler TJ, Allen LA, Grady KL, et al. Changes in disease-specific versus generic health status measures after left ventricular assist device implantation: Insights from INTERMACS. The Journal of heart and lung transplantation : the official publication of the International Society for Heart Transplantation. 2017;36(11):1243-9.	Included	NA	Excluded	Out of scope	Excluded
48.	1331	Oh T, Lafage R, Lafage V, Protopsaltis T, Challier V, Shaffrey C, et al. Comparing Quality of Life in Cervical Spondylotic Myelopathy with Other Chronic Debilitating Diseases Using the Short Form Survey 36-Health Survey. World neurosurgery. 2017;106:699-706.	Included	NA	Excluded	Out of scope	Excluded
49.	1332	Park J, Johantgen ME. A Cross-Cultural Comparison of Symptom Reporting and Symptom Clusters in Heart Failure. Journal of transcultural nursing : official journal of the Transcultural Nursing Society. 2017;28(4):372-80.	Included	NA	Excluded	Out of scope	Excluded
50.	1333	Redeker NS, Adams L, Berkowitz R, Blank L, Freudenberger R, Gilbert M, et al. Nocturia, sleep and daytime function in stable heart failure. Journal of cardiac failure. 2012;18(7):569-75.	Included	NA	Excluded	Out of scope	Excluded
51.	1334	Riegel B, Glaser D, Richards K, Sayers SL, Marzolf A, Weintraub WS, et al. Modifiable factors associated with sleep dysfunction in adults with heart failure. European Journal of Cardiovascular Nursing. 2012;11(4):402-9.	Included	NA	Excluded	Out of scope	Excluded
52.	1335	Rollman BL, Herbeck Belnap B, Mazumdar S, Houck PR, He F, Alvarez RJ, et al. A positive 2-item Patient Health Questionnaire depression screen among hospitalized heart failure patients is associated with elevated 12-month mortality. Journal of cardiac failure. 2012;18(3):238-45.	Included	NA	Excluded	Out of scope	Excluded
53.	1336	Sardu C, Marfella R, Santulli G. Impact of diabetes mellitus on the clinical response to cardiac resynchronization therapy in elderly people. Journal of cardiovascular translational research. 2014;7(3):362-8.	Included	NA	Excluded	Out of scope	Excluded
54.	1337	Scally C, Rudd A, Mezincescu A, Wilson H, Srivanasan J, Horgan G, et al. Persistent long-term structural, functional, and metabolic changes after stress-induced (takotsubo) cardiomyopathy. Circulation. 2018;137(10):1039-48.	Included	NA	Excluded	Out of scope	Excluded
55.	1338	Schima H, Schloglhofer T, zu Dohna R, Drews T, Morshuis M, Roefe D, et al. Usability of ventricular assist devices in daily experience: a multicenter study. Artificial organs. 2014;38(9):751-60.	Included	NA	Excluded	Out of scope	Excluded
56.	1339	Schuchert A, Muto C, Maounis T, Ella RO, Polauck A, Padeletti L. Relationship between pre-implant ejection fraction and outcome after cardiac resynchronization therapy in symptomatic patients. Acta cardiologica. 2014;69(4):424-32.	Included	NA	Excluded	Out of scope	Excluded
57.	1340	Schuchert A, Muto C, Maounis T, Frank R, Ella RO, Polauck A, et al. One-year outcome after CRT implantation in NYHA class IV in comparison to NYHA class III patients. Clinical research in cardiology : official journal of the German Cardiac Society. 2013;102(7):505-11.	Included	NA	Excluded	Out of scope	Excluded
58.	1341	Schuchert A, Muto C, Maounis T, Frank R, Ella RO, Polauck A, et al. Gender-related safety and efficacy of cardiac resynchronization therapy. Clinical cardiology. 2013;36(11):683-90.	Included	NA	Excluded	Out of scope	Excluded
59.	1342	Serafini G, Pompili M, Innamorati M, Iacorossi G, Cuomo I, Vista MD, et al. The impact of anxiety, depression, and suicidality on quality of life and functional status of patients with congestive heart failure and hypertension: An observational cross-sectional study. Primary Care Companion to the Journal of Clinical Psychiatry. 2010;12(6).	Included	NA	Excluded	Out of scope	Excluded
60.	1343	Snipelisky D, Kelly J, Levine JA, Koepp GA, Anstrom KJ, McNulty SE, et al. Accelerometer-Measured Daily Activity in Heart Failure With Preserved Ejection Fraction: Clinical Correlates and Association With Standard Heart Failure Severity Indices. Circulation Heart failure. 2017;10(6):e003878.	Included	NA	Excluded	Out of scope	Excluded
61.	1344	Spitzer SG, Andresen D, Kuck KH, Seidl K, Eckardt L, Ulbrich M, et al. Long-term outcomes after event-free cardioverter defibrillator implantation: comparison between patients discharged within 24 h and routinely hospitalized patients in the German DEVICE registry. Europace : European pacing, arrhythmias, and cardiac electrophysiology : journal of the working groups on cardiac pacing, arrhythmias…	Included	NA	Excluded	Out of scope	Excluded
62.	1345	Squire L, Glover J, Corp J, Haroun R, Kuzan D, Gielen V. Impact of HF on HRQoL in patients and their caregivers in England: Results from the ASSESS study. British Journal of Cardiology. 2017;24(1):30-4.	Included	NA	Excluded	Out of scope	Excluded
63.	1346	Stevens ALM, Hansen D, Vandoren V, Westerlaken R, Creemers A, Eijnde BO, et al. Mandatory oral glucose tolerance tests identify more diabetics in stable patients with chronic heart failure: A prospective observational study. Diabetology and Metabolic Syndrome. 2014;6(1).	Included	NA	Excluded	Out of scope	Excluded
64.	1347	Stewart GC, Kittleson MM, Patel PC, Cowger JA, Patel CB, Mountis MM, et al. INTERMACS (Interagency Registry for Mechanically Assisted Circulatory Support) Profiling Identifies Ambulatory Patients at High Risk on Medical Therapy after Hospitalizations for Heart Failure. Circulation: Heart Failure. 2016;9(11).	Included	NA	Excluded	Out of scope	Excluded
65.	1348	Van Bommel RJ, Gorcsan IJ, Chung ES, Abraham WT, Gjestvang FT, Leclercq C, et al. Effects of cardiac resynchronisation therapy in patients with heart failure having a narrow QRS Complex enrolled in PROSPECT. Heart (British Cardiac Society). 2010;96(14):1107-13.	Included	NA	Excluded	Out of scope	Excluded
66.	1349	van der Wal HH, Comin-Colet J, Klip IT, Enjuanes C, Grote Beverborg N, Voors AA, et al. Vitamin B12 and folate deficiency in chronic heart failure. Heart (British Cardiac Society). 2015;101(4):302-10.	Included	NA	Excluded	Out of scope	Excluded
67.	1350	Versteeg H, Van Den Broek KC, Theuns DAMJ, Mommersteeg PMC, Alings M, Van Der Voort PH, et al. Effect of cardiac resynchronization therapy-defibrillator implantation on health status in patients with mild versus moderate symptoms of heart failure. American Journal of Cardiology. 2011;108(8):1155-9.	Included	NA	Excluded	Out of scope	Excluded
68.	1351	Vidán AT, Sánchez E, Fernández-Avilés F, Serra-Rexach JA, Ortiz J, Bueno H. FRAIL-HF, a study to evaluate the clinical complexity of heart failure in nondependent older patients: Rationale, methods and baseline characteristics. Clinical cardiology. 2014;37(12):725-32.	Included	NA	Excluded	Out of scope	Excluded
69.	1352	Weerahandi H, Goldstein N, Gelfman LP, Jorde U, Kirkpatrick JN, Marble J, et al. Pain and Functional Status in Patients With Ventricular Assist Devices. Journal of pain and symptom management. 2016;52(4):483-90.e1.	Included	NA	Excluded	Out of scope	Excluded
70.	1353	Weerahandi H, Goldstein N, Gelfman LP, Jorde U, Kirkpatrick JN, Meyerson E, et al. The Relationship Between Psychological Symptoms and Ventricular Assist Device Implantation. Journal of pain and symptom management. 2017;54(6):870-6.e1.	Included	NA	Excluded	Out of scope	Excluded
71.	1354	Wu JR, Lennie TA, Frazier SK, Moser DK. Health-Related Quality of Life, Functional Status, and Cardiac Event-Free Survival in Patients With Heart Failure. The Journal of cardiovascular nursing. 2016;31(3):236-44.	Included	NA	Excluded	Out of scope	Excluded
72.	1355	Zachariah D, Stevens D, Sidorowicz G, Spooner C, Rowell N, Taylor J, et al. Quality of life improvement in older patients with heart failure initiated on ivabradine: Results from the UK multi-centre LIVE:LIFE prospective cohort study. International journal of cardiology. 2017;249:313-8.	Included	NA	Excluded	Out of scope	Excluded
73.	1356	Zhang Y, Baik SH. Race/Ethnicity, disability, and medication adherence among medicare beneficiaries with heart failure. Journal of general internal medicine. 2014;29(4):602-7.	Included	NA	Excluded	Out of scope	Excluded
74.	1357	Sadlonova M, Meyer T, Binder L, Wachter R, Edelmann F, Herrmann-Lingen C. Higher plasma levels of CT-proAVP are linked to less anxiety in men but not women with cardiovascular risk factors: Results from the observational Diast-CHF study. Psychoneuroendocrinology. 2019;101:272-7.	Included	NA	Excluded	Out of scope	Excluded
1.	1358	Delgado JF, Almenar L, González-Vilchez F, Arizón JM, Gómez M, Fuente L, et al. Health-related quality of life, social support, and caregiver burden between six and 120 months after heart transplantation: A Spanish multicenter cross-sectional study. Clinical transplantation. 2015;29(9):771-80.	Included	NA	Excluded	Acute heart failure	Excluded
2.	1359	Komajda M, Hanon O, Hochadel M, Lopez-Sendon JL, Follath F, Ponikowski P, et al. Contemporary management of octogenarians hospitalized for heart failure in Europe: Euro Heart Failure Survey II. European heart journal. 2009;30(4):478-86.	Included	NA	Excluded	Acute heart failure	Excluded
1.	1360	Bostwick D, Wolf S, Samsa G, Bull J, Taylor DH, Jr., Johnson KS, et al. Comparing the Palliative Care Needs of Those With Cancer to Those With Common Non-Cancer Serious Illness. Journal of pain and symptom management. 2017;53(6):1079-84.e1.	Included	NA	Excluded	Primary diagnostic	Excluded
2.	1361	Mastenbroek MH, Denollet J, Versteeg H, Van Den Broek KC, Theuns DAMJ, Meine M, et al. Trajectories of Patient-Reported Health Status in Patients with an Implantable Cardioverter Defibrillator. American Journal of Cardiology. 2015;115(6):771-7.	Included	NA	Excluded	Primary diagnostic	Excluded
3.	1362	Ose D, Rochon J, Campbell SM, Wensing M, Freund T, van Lieshout J, et al. Health-related quality of life and risk factor control: the importance of educational level in prevention of cardiovascular diseases. European journal of public health. 2014;24(4):679-84.	Included	NA	Excluded	Primary diagnostic	Excluded
4.	1363	Rubin J, Steidley DE, Carlsson M, Ong MOHLIM, Maurer MS. Myocardial Contraction Fraction by M-Mode Echocardiography Is Superior to Ejection Fraction in Predicting Mortality in Transthyretin Amyloidosis. Journal of cardiac failure. 2018;24(8):504-11.	Included	NA	Excluded	Primary diagnostic	Excluded
5.	1364	Tokarek T, Siudak Z, Dziewierz A, Sobczynski R, Zasada W, Sorysz D, et al. Assessment of quality of life in patients after surgical and transcatheter aortic valve replacement. Catheterization and cardiovascular interventions : official journal of the Society for Cardiac Angiography & Interventions. 2016;88(3):E80-8.	Included	NA	Excluded	Primary diagnostic	Excluded
6.	1365	Barmano N, Charitakis E, Karlsson JE, Nystrom FH, Walfridsson H, Walfridsson U. Predictors of improvement in arrhythmia-specific symptoms and health-related quality of life after catheter ablation of atrial fibrillation. Clinical cardiology. 2019;42(2):247-55.	Included	NA	Excluded	Primary diagnostic	Excluded
1.	1366	Gabizon I, Shiyovich A, Novack V, Khalameizer V, Yosefy C, Moses SW, et al. Impact of descent and stay at a dead sea resort (low altitude) on patients with systolic congestive heart failure and an implantable cardioverter defibrillator. Israel Medical Association Journal. 2011;13(7):402-7.	Included	NA	Excluded	Country	Excluded
2.	1367	Kao CW, Chen TY, Cheng SM, Lin WS, Friedmann E, Thomas SA. Gender differences in the predictors of depression among patients with heart failure. European journal of cardiovascular nursing : journal of the Working Group on Cardiovascular Nursing of the European Society of Cardiology. 2014;13(4):320-8.	Included	NA	Excluded	Country	Excluded
3.	1368	Okutucu S, Jam F, Sabanoglu C, Yetis Sayin B, Aksoy H, Ercan Akgul E, et al. Fingertip reactive hyperemia peripheral arterial tonometry score predicts response to biventricular pacing. Acta Cardiologica Sinica. 2018;34(6):488-95.	Included	NA	Excluded	Country	Excluded
1.	1369	Barbareschi G, Sanderman R, Leegte IL, van Veldhuisen DJ, Jaarsma T. Educational level and the quality of life of heart failure patients: a longitudinal study. Journal of cardiac failure. 2011;17(1):47-53.	Included	NA	Excluded	Type of study	Excluded
2.	1370	Bashi N, Karunanithi M, Fatehi F, Ding H, Walters D. Remote Monitoring of Patients With Heart Failure: An Overview of Systematic Reviews. Journal of medical Internet research. 2017;19(1):e18.	Included	NA	Excluded	Type of study	Excluded
3.	1371	Boxer RS, Kenny AM, Cheruvu VK, Vest M, Fiutem JJ, Pina, II. Serum 25-hydroxyvitamin D concentration is associated with functional capacity in older adults with heart failure. American heart journal. 2010;160(5):893-9.	Included	NA	Excluded	Type of study	Excluded
4.	1372	Brunner-La Rocca HP, Rickenbacher P, Muzzarelli S, Schindler R, Maeder MT, Jeker U, et al. End-of-life preferences of elderly patients with chronic heart failure. European heart journal. 2012;33(6):752-9.	Included	NA	Excluded	Type of study	Excluded
5.	1373	Chan PS, Soto G, Jones PG, Nallamothu BK, Zhang Z, Weintraub WS, et al. Patient health status and costs in heart failure: insights from the eplerenone post-acute myocardial infarction heart failure efficacy and survival study (EPHESUS). Circulation. 2009;119(3):398-407.	Included	NA	Excluded	Type of study	Excluded
6.	1374	Chavanon ML, Inkrot S, Zelenak C, Tahirovic E, Stanojevic D, Apostolovic S, et al. Regional differences in health-related quality of life in elderly heart failure patients: results from the CIBIS-ELD trial. Clinical research in cardiology : official journal of the German Cardiac Society. 2017;106(8):645-55.	Included	NA	Excluded	Type of study	Excluded
7.	1375	Chew DS, Manns B, Miller RJH, Sharma N, Exner DV. Economic Evaluation of Left Ventricular Assist Devices for Patients With End Stage Heart Failure Who Are Ineligible for Cardiac Transplantation. The Canadian journal of cardiology. 2017;33(10):1283-91.	Included	NA	Excluded	Type of study	Excluded
8.	1376	Clark RA. Telehealth in the Elderly with Chronic Heart Failure: What Is the Evidence? Studies in health technology and informatics. 2018;246:18-23.	Included	NA	Excluded	Type of study	Excluded
[truncated: 131 more rows]
